# Supplementary material for: Pseudomonas aeruginosa Quorum-Sensing and Type VI Secretion System Can Direct Interspecific Coexistence During Evolution
Source: Front Microbiol. 2018 Oct 11;9:2287. doi: 10.3389/fmicb.2018.02287 (PMC6193480; doi:10.3389/fmicb.2018.02287)
Supplement: Supplementary file 1 [file Table_1.XLSX]

## Sheet: Sheet1
Supplementary Dataset 1. Differentially expressed QS-regulated genes of P. aeruginosa between mono-culture of 1 and 21 days. FDR<0.05.
Gene_ID	Gene	Description	Cycle 21	Cycle 1	log2(fold_change)	p_value	q_value
PA0007	PA0007	Hypothetical protein	22.9817	131.635	2.51799	0.0011	0.00623962
PA0122	rahU	RahU, hemolysin, aegerolysin type	184.12	3023.97	4.03772	5e-05	0.000409995
PA0128	phnA	Conserved hypothetical protein	0	619.696	inf	0.0124	0.0470378
PA0198	exbB1	Transport protein ExbB	2.80438	20.2412	2.85154	0.0075	0.0312377
PA0355	pfpI	Protease PfpI	0	37.6479	inf	0.0004	0.00264563
PA1245	aprX	Metallopeptidase AprX	18.9073	818.917	5.4367	5e-05	0.000409995
PA1324	PA1324	Hypothetical protein	71.0511	161.073	1.18079	0.0003	0.0020594
PA1430	lasR	Transcriptional regulator LasR	212.572	690.544	1.69978	5e-05	0.000409995
PA1432	lasI	Autoinducer synthesis protein LasI	393.884	782.76	0.990801	0.0024	0.0120388
PA1658	hsiC2	Protein secretion by the type VI secretion system	0	62.4797	inf	0.0116	0.0445022
PA1745	PA1745	Hypothetical protein	11.0554	34.1352	1.6265	0.00985	0.0389369
PA1871	lasA	LasA protease precursor	3.85609	325.822	6.4008	0.0012	0.00671673
PA1888	PA1888	Hypothetical protein	7.26121	61.3315	3.07834	0.0062	0.0269132
PA1914	PA1914	Conserved hypothetical protein	2.55993	23.012	3.16821	0.0009	0.005258
PA1939	PA1939	Hypothetical protein	35.114	162.84	2.21334	0.00975	0.0386319
PA2066	PA2066	PA2066	2.88159	56.3431	4.2893	0.0103	0.0403386
PA2067	PA2067	Probable hydrolase	4.0907	66.7912	4.02924	0.00205	0.0105473
PA2068	PA2068	MFS transporter	2.80863	51.8641	4.2068	5e-05	0.000409995
PA2069	PA2069	Probable carbamoyl transferase	3.83592	112.76	4.87754	5e-05	0.000409995
PA2300	chiC	Chitinase	6.89776	437.671	5.98758	5e-05	0.000409995
PA2302	ambE	AmbE	29.2201	191.948	2.71568	5e-05	0.000409995
PA2304	ambC	AmbC	12.0048	77.5978	2.6924	5e-05	0.000409995
PA2303	ambD	AmbD	11.1156	66.9375	2.59023	5e-05	0.000409995
PA2305	ambB	AMP-dependent synthetase/ligase AmbB	27.1871	96.6583	1.82997	5e-05	0.000409995
PA2365	hsiB3	HsiB3, type VI secretion protein	7.11057	62.3544	3.13245	5e-05	0.000409995
PA2414	PA2414	L-sorbosone dehydrogenase	12.2395	38.7541	1.6628	5e-05	0.000409995
PA2570	lecA	LecA	57.8524	349.626	2.59537	5e-05	0.000409995
PA2572	PA2572	Probable two-component response regulator	14.437	107.352	2.89451	5e-05	0.000409995
PA2573	PA2573	Probable chemotaxis transducer	15.2424	222.206	3.86574	5e-05	0.000409995
PA2591	vqsR	Transcription regulator LuxR, C-terminal	18.9234	89.2554	2.23777	5e-05	0.000409995
PA2592	PA2592	Probable periplasmic spermidine/putrescine-binding protein	22.5082	131.418	2.54564	5e-05	0.000409995
PA2939	PA2939	Probable aminopeptidase	7.49317	133.895	4.15939	5e-05	0.000409995
PA3311	nbdA	Diguanylate cyclase, NbdA	13.0799	38.5531	1.5595	5e-05	0.000409995
PA3327	PA3327	Probable non-ribosomal peptide synthetase	26.1346	90.3326	1.78928	0.0002	0.00144874
PA3476	rhlI	Autoinducer synthesis protein RhlI	107.456	219.058	1.02756	0.0008	0.00476524
PA3477	rhlR	Transcriptional regulator RhlR	118.372	549.938	2.21594	5e-05	0.000409995
PA3478	rhlB	Rhamnosyltransferase chain B	11.937	681.93	5.83611	5e-05	0.000409995
PA3479	rhlA	Rhamnosyltransferase chain A	25.9102	852.334	5.03982	5e-05	0.000409995
PA3688	PA3688	Hypothetical protein	77.2086	174.566	1.17694	0.0056	0.0247463
PA3724	lasB	Elastase LasB	22.7952	533.346	4.54827	5e-05	0.000409995
PA4078	PA4078	Probable nonribosomal peptide synthetase	1.90592	11.8974	2.64209	5e-05	0.000409995
PA4139	PA4139	Hypothetical protein	0	435.883	inf	5e-05	0.000409995
PA4141	PA4141	Hypothetical protein	76.1357	52778.5	9.43716	5e-05	0.000409995
PA4142	PA4142	Probable secretion protein	1.96072	305.496	7.28363	0.00065	0.00400176
PA4175	piv	Protease IV	2.18698	344.102	7.29776	0.0104	0.0406048
PA4190	pqsL	Probable FAD-dependent monooxygenase	8.27091	22.3786	1.436	0.0008	0.00476524
PA4206	mexH	Probable RND efflux membrane fusion protein precursor	8.54312	34.4612	2.01214	5e-05	0.000409995
PA4207	mexI	Probable RND efflux transporter	5.81235	26.3174	2.17883	0.00015	0.0011185
PA4208	opmD	Probable outer membrane protein precursor	2.1139	127.476	5.91418	0.0014	0.007667
PA4209	phzM	Probable phenazine-specific methyltransferase	36.6266	134.093	1.87227	5e-05	0.000409995
PA4211	phzB1	Probable phenazine biosynthesis protein	8.29159	300.408	5.17913	0.00065	0.00400176
PA4217	phzS	Flavin-containing monooxygenase	10.7067	705.764	6.0426	5e-05	0.000409995
PA4296	pprB	Two-component response regulator, PprB	32.0243	210.474	2.7164	5e-05	0.000409995
PA4297	tadG	Putative Flp pilus-assembly TadG-like, N-terminal	5.55601	33.0079	2.57069	5e-05	0.000409995
PA4299	tadD	Tetratricopeptide-like helical domain	8.50719	46.2821	2.4437	0.00035	0.00236845
PA4300	tadC	Type II secretion system F domain	7.36144	42.0595	2.51437	0.00015	0.0011185
PA4302	tadA	TadA ATPase	9.45756	33.5362	1.82618	0.00245	0.0122613
PA4304	rcpA	Flp pilus assembly protein, secretin RcpA	15.9114	60.5317	1.92763	5e-05	0.000409995
PA4384	PA4384	Hypothetical protein	6.03346	17.5998	1.5445	0.0117	0.0448407
PA4652	cupE5	Fimbrial usher protein CupE5	0.619637	6.30956	3.34804	0.00525	0.0234861
PA4738	PA4738	Conserved hypothetical protein	0	545.31	inf	5e-05	0.000409995
PA4739	PA4739	Conserved hypothetical protein	15.9982	276.772	4.11272	0.00295	0.0143713
PA4869	PA4869	Hypothetical protein	5.30352	17.0547	1.68515	0.00105	0.00600299
PA4876	osmE	Osmotically inducible lipoprotein OsmE	157.895	296.363	0.908402	0.007	0.0296832
PA4916	nrtR	Nudix-related transcriptional regulator NrtR	13.5962	146.075	3.42544	5e-05	0.000409995
PA4917	nadD2	Nicotinate mononucleotide adenylyltransferase NadD2	15.8822	340.666	4.42287	5e-05	0.000409995
PA4925	PA4925	Conserved hypothetical protein	6.78362	50.9168	2.90801	5e-05	0.000409995
PA5220	PA5220	Hypothetical protein	9.32825	66.2875	2.82906	5e-05	0.000409995
PA5356	glcC	Transcriptional regulator GlcC	17.3192	105.5	2.60679	5e-05	0.000409995
PA0132	bauA	Beta-alanine:pyruvate transaminase	197.846	12.3495	-4.00185	5e-05	0.000409995
PA1893	PA1893	Hypothetical protein	30.473	4.88619	-2.64075	5e-05	0.000409995
PA1894	PA1894	Hypothetical protein	85.5531	2.43447	-5.13514	0.0124	0.0470378
PA1895	PA1895	Hypothetical protein	32.2968	9.01319	-1.84128	0.0001	0.000776084
PA1896	PA1896	Hypothetical protein	25.8996	5.30268	-2.28814	5e-05	0.000409995
PA1897	PA1897	Hypothetical protein	28.6192	10.3357	-1.46935	0.00155	0.00833255
PA3347	hsbA	HptB-dependent secretion and biofilm anti anti-sigma factor HsbA	406.815	158.879	-1.35644	0.0002	0.00144874
PA3676	mexK	Acriflavin resistance protein	78.9743	38.0694	-1.05275	0.0097	0.0384438
PA3677	mexJ	RND efflux pump, membrane fusion protein	155.014	37.1406	-2.06133	5e-05	0.000409995
PA3678	mexL	DNA-binding HTH domain, TetR-type	229.849	76.808	-1.58136	5e-05	0.000409995
PA4130	PA4130	Probable sulfite or nitrite reductase	620.305	162.905	-1.92894	0.0012	0.00671673
PA4131	PA4131	Probable iron-sulfur protein	405.085	74.6726	-2.43958	0.0008	0.00476524
PA4171	PA4171	Probable protease	19.123	4.38769	-2.12378	0.01	0.0394377
PA4498	mdpA	Metallo-dipeptidase aeruginosa, MdpA	67.6538	17.7004	-1.93439	5e-05	0.000409995
PA4880	PA4880	Probable bacterioferritin	58.1071	24.7014	-1.23412	0.002	0.010325
PA3194	edd	Phosphogluconate dehydratase	35.334	14.6448	-1.27067	0.00025	0.00176473
PA5415	glyA1	Serine hydroxymethyltransferase	48.0503	10.646	-2.17423	5e-05	0.000409995
