# Supplementary material for: Pseudomonas aeruginosa Quorum-Sensing and Type VI Secretion System Can Direct Interspecific Coexistence During Evolution
Source: Front Microbiol. 2018 Oct 11;9:2287. doi: 10.3389/fmicb.2018.02287 (PMC6193480; doi:10.3389/fmicb.2018.02287)
Supplement: Supplementary file 2 [file Table_2.XLSX]

## Sheet: Sheet1
Supplementary Dataset 2. Differentially expressed genes of P. aeruginosa between mono-culture and co-culture with K. pneumoniae and S. aureus for 21 days. FDR<0.05.
Gene_ID	Gene	Description	3 Mixture	PA	log2(fold_change)	p_value	q_value
PA0083	tssB1	Type VI secretion system	1215.11	199.797	-2.60448	0.0001	0.0148185
PA0084	tssC1	Type VI secretion system	841.509	166.58	-2.33676	0.0004	0.03928
PA0085	hcp1	Type VI secretion system effector	1894.28	332.53	-2.51009	0.0001	0.0148185
PA0191	PA0191	Probable transcriptional regulator	39.2412	5.10841	-2.94142	5e-05	0.00830732
PA0201	PA0201	Hypothetical protein	338.404	61.2447	-2.46609	0.00025	0.0287561
PA0280	cysA	Sulfate transport protein CysA	630.327	33.048	-4.25347	5e-05	0.00830732
PA0281	cysW	Sulfate transport protein CysW	412.297	19.0344	-4.437	5e-05	0.00830732
PA0282	cysT	Sulfate transport protein CysT	452.162	22.2399	-4.34562	5e-05	0.00830732
PA0283	sbp	Sulfate-binding protein precursor	1182.11	55.2407	-4.41948	5e-05	0.00830732
PA1077	flgB	Flagellar basal-body rod protein FlgB	800.805	152.807	-2.38974	0.00055	0.0491667
PA1078	flgC	Flagellar basal-body rod protein FlgC	399.127	69.2013	-2.52798	0.00015	0.0198175
PA1080	flgE	Flagellar hook protein FlgE	489.951	100.488	-2.28562	0.00025	0.0287561
PA1081	flgF	Flagellar basal-body rod protein FlgF	520.892	102.374	-2.34713	0.00035	0.0363216
PA1399	PA1399	Probable transcriptional regulator	58.6037	5.72126	-3.35659	5e-05	0.00830732
PA1648	PA1648	probable oxidoreductase	157.341	20.3388	-2.95159	5e-05	0.00830732
PA1649	PA1649	probable short-chain dehydrogenase	299.861	25.2714	-3.56871	5e-05	0.00830732
PA1828	PA1828	probable short-chain dehydrogenase	740.636	89.7585	-3.04464	5e-05	0.00830732
PA1829	PA1829	Hypothetical protein	372.503	55.5914	-2.74432	5e-05	0.00830732
PA1838	cysI	Sulfite reductase	1252.28	113.925	-3.4584	5e-05	0.00830732
PA1844	tse1	Endopeptidase, HSI-I Type VI secretion system	116.514	9.25664	-3.65387	0.00015	0.0198175
PA1967	PA1967	Hypothetical protein	222.182	33.9868	-2.70869	0.00025	0.0287561
PA1983	exaB	Cytochrome c550	275.102	27.2139	-3.33755	5e-05	0.00830732
PA2062	PA2062	Probable pyridoxal-phosphate dependent enzyme	331.828	14.3402	-4.5323	5e-05	0.00830732
PA2095	PA2095	Hypothetical protein	88.7133	7.39553	-3.58443	5e-05	0.00830732
PA2202	PA2202	Probable amino acid permease	48.0779	5.64767	-3.08964	0.00015	0.0198175
PA2203	PA2203	Probable amino acid permease	65.3511	5.78493	-3.49784	0.0004	0.03928
PA2204	PA2204	Probable binding protein component of ABC transporter	958.774	59.478	-4.01076	5e-05	0.00830732
PA2312	PA2312	Probable transcriptional regulator	146.473	12.8485	-3.51096	5e-05	0.00830732
PA2331	PA2331	Hypothetical protein	787.881	101.499	-2.95652	5e-05	0.00830732
PA2334	PA2334	Probable transcriptional regulator	35.5019	5.15471	-2.78393	0.0003	0.0326791
PA2359	sfa3	Probable transcriptional regulator	112.394	15.987	-2.8136	5e-05	0.00830732
PA2550	PA2550	Probable acyl-CoA dehydrogenase	828.017	63.5464	-3.70378	5e-05	0.00830732
PA2786	PA2786	Hypothetical protein	472.58	20.8673	-4.50124	5e-05	0.00830732
PA2893	atuH	Putative very-long chain acyl-CoA synthetase	188.459	43.2759	-2.12261	0.00055	0.0491667
PA3277	PA3277	Probable short-chain dehydrogenase	258.944	35.8621	-2.85211	5e-05	0.00830732
PA3427	PA3427	Probable short-chain dehydrogenases	406.443	48.9697	-3.05309	5e-05	0.00830732
PA3444	PA3444	Conserved hypothetical protein	37.4252	6.16807	-2.60112	0.0002	0.0250167
PA3445	PA3445	Conserved hypothetical protein	51.3764	6.10483	-3.07308	0.00015	0.0198175
PA3446	PA3446	Conserved hypothetical protein	215.175	26.8674	-3.00158	5e-05	0.00830732
PA3450	lsfA	1-Cys peroxiredoxin LsfA	1105.75	58.4842	-4.24083	5e-05	0.00830732
PA3454	PA3454	Probable acyl-CoA thiolase	197.18	33.4545	-2.55924	0.00015	0.0198175
PA3661	PA3661	Hypothetical protein	689.162	62.981	-3.45185	5e-05	0.00830732
PA3729	PA3729	Conserved hypothetical protein	295.979	51.9575	-2.51009	0.0001	0.0148185
PA3931	PA3931	Conserved hypothetical protein	112.599	11.5358	-3.287	5e-05	0.00830732
PA3932	PA3932	Probable transcriptional regulator	59.4331	9.60963	-2.62871	0.00015	0.0198175
PA3938	PA3938	Probable periplasmic taurine-binding protein precursor	116.639	14.8883	-2.96981	5e-05	0.00830732
PA4015	PA4015	Conserved hypothetical protein	361.233	80.0432	-2.17408	0.00055	0.0491667
PA4034	aqpZ	Aquaporin Z	601.086	101.471	-2.56651	5e-05	0.00830732
PA4191	PA4191	Probable iron/ascorbate oxidoreductase	109.118	21.657	-2.33298	0.0003	0.0326791
PA4442	cysN	ATP sulfurylase GTP-binding subunit/APS kinase	1341.88	107.409	-3.64307	5e-05	0.00830732
PA4443	cysD	ATP sulfurylase small subunit	1731.09	134.734	-3.68349	5e-05	0.00830732
PA4589	PA4589	Probable outer membrane protein precursor	48.0379	8.4661	-2.5044	5e-05	0.00830732
PA4590	pra	Protein activator	284.603	32.7176	-3.12081	5e-05	0.00830732
PA5020	PA5020	Probable acyl-CoA dehydrogenase	266.847	54.5647	-2.28997	0.00035	0.0363216
PA5024	PA5024	Conserved hypothetical protein	343.396	19.1816	-4.16208	5e-05	0.00830732
PA5025	metY	Homocysteine synthase	117.758	16.4587	-2.8389	5e-05	0.00830732
PA5234	PA5234	Probable oxidoreductase	232.066	29.296	-2.98576	5e-05	0.00830732
PA5383	PA5383	Conserved hypothetical protein	514.194	38.5874	-3.73611	5e-05	0.00830732
PA0446	PA0446	Conserved hypothetical protein	16.04	150.648	3.23144	5e-05	0.00830732
PA0447	gcdH	Glutaryl-CoA dehydrogenase	48.7215	570.252	3.54897	5e-05	0.00830732
PA0865	hpd	4-Hydroxyphenylpyruvate dioxygenase	18.9142	263.314	3.79924	5e-05	0.00830732
PA0872	phhA	Phenylalanine-4-hydroxylase	38.9383	231.085	2.56916	0.0002	0.0250167
PA1183	dctA	C4-dicarboxylate transport protein	14.7408	154.51	3.38981	5e-05	0.00830732
PA5302	dadX	Catabolic alanine racemase	11.2791	55.5616	2.30044	0.0005	0.0465963
PA3361	lecB	Fucose-binding lectin PA-IIL	187.304	1577.49	3.07418	5e-05	0.00830732
