# Supplementary material for: Pseudomonas aeruginosa Quorum-Sensing and Type VI Secretion System Can Direct Interspecific Coexistence During Evolution
Source: Front Microbiol. 2018 Oct 11;9:2287. doi: 10.3389/fmicb.2018.02287 (PMC6193480; doi:10.3389/fmicb.2018.02287)
Supplement: Supplementary file 5 [file Table_5.XLSX]

## Sheet: Sheet1
Supplementary Dataset 5. Differentially expressed genes of P. aeruginosa between mono-culture and co-culture with S. aureus for 21 days.
Gene_ID	Gene	Locus	PA	PASA	log2(fold_change)	p_value	q_value	significant
PA0001	dnaA	gi|110227054|gb|AE004091.2|:482-2027	478.691	488.527	0.0293435	0.95925	0.998702	no
PA0002	dnaN	gi|110227054|gb|AE004091.2|:2055-3159	437.369	467.497	0.0961078	0.86975	0.998702	no
PA0003	recF	gi|110227054|gb|AE004091.2|:3168-6695	385.545	352.03	-0.1312	0.90505	0.998702	no
PA0004	gyrB	gi|110227054|gb|AE004091.2|:3168-6695	425.16	442.463	0.0575508	0.92775	0.998702	no
PA0005	lptA	gi|110227054|gb|AE004091.2|:7017-7791	92.5295	101.021	0.126666	0.83005	0.998702	no
PA0006	PA0006	gi|110227054|gb|AE004091.2|:7802-8339	97.1035	93.1124	-0.0605496	0.91665	0.998702	no
PA0007	PA0007	gi|110227054|gb|AE004091.2|:8670-10377	25.079	34.9799	0.480045	0.4022	0.998702	no
PA0008	glyS	gi|110227054|gb|AE004091.2|:10433-13435	189.992	173.908	-0.127614	0.8691	0.998702	no
PA0009	glyQ	gi|110227054|gb|AE004091.2|:10433-13435	256.053	238.561	-0.102083	0.9131	0.998702	no
PA0010	tag	gi|110227054|gb|AE004091.2|:13539-14091	50.3782	53.4704	0.0859413	0.88025	0.998702	no
PA0011	htrB1	gi|110227054|gb|AE004091.2|:14234-15122	166.03	210.229	0.340513	0.57005	0.998702	no
PA0012	PA0012	gi|110227054|gb|AE004091.2|:15206-15473	71.2027	41.9069	-0.764744	0.38535	0.998702	no
PA0013	PA0013	gi|110227054|gb|AE004091.2|:15619-16273	55.2567	48.2767	-0.194823	0.73375	0.998702	no
PA0014	PA0014	gi|110227054|gb|AE004091.2|:16334-16607	229.863	169.89	-0.436176	0.50435	0.998702	no
PA0015	PA0015	gi|110227054|gb|AE004091.2|:16899-17217	170.124	158.548	-0.101669	0.86165	0.998702	no
PA0016	trkA	gi|110227054|gb|AE004091.2|:17365-18739	92.0886	101.97	0.147057	0.80715	0.998702	no
PA0017	PA0017	gi|110227054|gb|AE004091.2|:18766-21012	109.163	102.84	-0.0860744	0.90505	0.998702	no
PA0018	fmt	gi|110227054|gb|AE004091.2|:18766-21012	97.585	92.1098	-0.0833055	0.92855	0.998702	no
PA0019	def	gi|110227054|gb|AE004091.2|:21066-21573	559.317	554.882	-0.0114836	0.9849	0.998702	no
PA0020	tsaP	gi|110227054|gb|AE004091.2|:21711-22737	67.2437	75.2781	0.162832	0.778	0.998702	no
PA0021	PA0021	gi|110227054|gb|AE004091.2|:22871-23960	3.21986	3.60939	0.164758	0.8134	0.998702	no
PA0022	PA0022	gi|110227054|gb|AE004091.2|:24000-24558	158.809	140.788	-0.173771	0.7707	0.998702	no
PA0023	qor	gi|110227054|gb|AE004091.2|:24567-25545	15.6245	25.5688	0.710573	0.2298	0.998702	no
PA0024	hemF	gi|110227054|gb|AE004091.2|:25735-26653	155.381	140.521	-0.145023	0.81025	0.998702	no
PA0025	aroE	gi|110227054|gb|AE004091.2|:26710-27535	77.151	70.5002	-0.130057	0.8216	0.998702	no
PA0026	plcB	gi|110227054|gb|AE004091.2|:27645-30498	13.6974	15.1516	0.145564	0.86095	0.998702	no
PA0027	PA0027	gi|110227054|gb|AE004091.2|:27645-30498	7.54095	7.55007	0.00174463	0.9884	0.998702	no
PA0028	PA0028	gi|110227054|gb|AE004091.2|:27645-30498	7.65332	6.33579	-0.27256	0.89775	0.998702	no
PA0029	PA0029	gi|110227054|gb|AE004091.2|:30501-32055	5.66976	3.57487	-0.665394	0.31155	0.998702	no
PA0030	cosX	gi|110227054|gb|AE004091.2|:32059-32983	6.96153	9.42003	0.436328	0.5037	0.998702	no
PA0031	betC	gi|110227054|gb|AE004091.2|:32999-34511	8.4497	7.17211	-0.236502	0.69635	0.998702	no
PA0032	PA0032	gi|110227054|gb|AE004091.2|:34623-35538	44.6864	44.0098	-0.0220096	0.96825	0.998702	no
PA0033	hptC	gi|110227054|gb|AE004091.2|:35904-36270	31.7249	27.9043	-0.185126	0.7878	0.998702	no
PA0034	PA0034	gi|110227054|gb|AE004091.2|:36277-36901	41.0603	29.4821	-0.477902	0.424	0.998702	no
PA0035	trpA	gi|110227054|gb|AE004091.2|:37086-39098	410.985	319.35	-0.363948	0.74005	0.998702	no
PA0036	trpB	gi|110227054|gb|AE004091.2|:37086-39098	596.006	565.744	-0.0751779	0.90735	0.998702	no
PA0037	trpI	gi|110227054|gb|AE004091.2|:39201-40089	49.2519	47.4151	-0.0548329	0.9222	0.998702	no
PA0038	PA0038	gi|110227054|gb|AE004091.2|:40189-40405	1289.56	1535.78	0.252096	0.6976	0.998702	no
PA0039	PA0039	gi|110227054|gb|AE004091.2|:40588-40816	2049.57	3376.24	0.720096	0.2212	0.998702	no
PA0040	PA0040	gi|110227054|gb|AE004091.2|:41112-42801	58.4923	44.1802	-0.404847	0.4891	0.998702	no
PA0041	PA0041	gi|110227054|gb|AE004091.2|:42913-53521	11.132	9.65584	-0.205238	0.73325	0.998702	no
PA0042	PA0042	gi|110227054|gb|AE004091.2|:56545-56941	80.6963	72.5518	-0.153491	0.79835	0.998702	no
PA0043	PA0043	gi|110227054|gb|AE004091.2|:57211-58594	22.5883	22.169	-0.0270286	0.9573	0.998702	no
PA0044	exoT	gi|110227054|gb|AE004091.2|:58785-60159	19.9863	28.0877	0.490928	0.38535	0.998702	no
PA0045	PA0045	gi|110227054|gb|AE004091.2|:60655-61342	147.72	144.16	-0.0351936	0.95265	0.998702	no
PA0046	PA0046	gi|110227054|gb|AE004091.2|:61372-61726	80.0956	91.1119	0.185916	0.7557	0.998702	no
PA0047	PA0047	gi|110227054|gb|AE004091.2|:61878-62388	70.5438	53.739	-0.392551	0.5032	0.998702	no
PA0048	PA0048	gi|110227054|gb|AE004091.2|:62402-62786	38.1055	46.8032	0.296607	0.6517	0.998702	no
PA0049	PA0049	gi|110227054|gb|AE004091.2|:63067-64729	4.12845	3.0085	-0.456554	0.4857	0.998702	no
PA0050	PA0050	gi|110227054|gb|AE004091.2|:65338-65479	0	0	0	1	1	no
PA0051	phzH	gi|110227054|gb|AE004091.2|:66302-68135	5.38898	3.63316	-0.568789	0.36565	0.998702	no
PA0052	PA0052	gi|110227054|gb|AE004091.2|:68187-68616	12.7014	21.6402	0.768732	0.2986	0.998702	no
PA0053	PA0053	gi|110227054|gb|AE004091.2|:69271-69526	195.001	586.328	1.58822	0.01955	0.431292	no
PA0054	PA0054	gi|110227054|gb|AE004091.2|:69542-70091	21.8752	15.5025	-0.496792	0.45065	0.998702	no
PA0055	PA0055	gi|110227054|gb|AE004091.2|:70129-70636	69.7071	72.5193	0.0570583	0.9184	0.998702	no
PA0056	PA0056	gi|110227054|gb|AE004091.2|:70701-71622	4.23797	4.11423	-0.0427512	0.9597	0.998702	no
PA0057	PA0057	gi|110227054|gb|AE004091.2|:71729-72617	12.703	11.9079	-0.0932477	0.8783	0.998702	no
PA0058	dsbM	gi|110227054|gb|AE004091.2|:72679-73384	12.1875	7.32921	-0.733674	0.2781	0.998702	no
PA0059	osmC	gi|110227054|gb|AE004091.2|:73467-73923	171.127	295.35	0.787357	0.17705	0.998702	no
PA0060	PA0060	gi|110227054|gb|AE004091.2|:74033-74267	1398.59	2100.7	0.586902	0.31795	0.998702	no
PA0061	PA0061	gi|110227054|gb|AE004091.2|:74278-74716	29.4818	36.5388	0.309606	0.6346	0.998702	no
PA0062	PA0062	gi|110227054|gb|AE004091.2|:74772-75189	96.1239	164.692	0.776799	0.18045	0.998702	no
PA0063	PA0063	gi|110227054|gb|AE004091.2|:75280-76408	71.253	67.6938	-0.0739262	0.8994	0.998702	no
PA0064	PA0064	gi|110227054|gb|AE004091.2|:76415-77399	36.8049	31.7434	-0.213441	0.70775	0.998702	no
PA0065	PA0065	gi|110227054|gb|AE004091.2|:77431-78632	32.471	32.7968	0.0144031	0.98655	0.998702	no
PA0066	PA0066	gi|110227054|gb|AE004091.2|:77431-78632	47.5578	49.4096	0.0551104	0.9419	0.998702	no
PA0067	prlC	gi|110227054|gb|AE004091.2|:78709-81027	104.893	129.907	0.308567	0.6244	0.998702	no
PA0068	PA0068	gi|110227054|gb|AE004091.2|:78709-81027	169.619	196.51	0.212308	0.86015	0.998702	no
PA0069	PA0069	gi|110227054|gb|AE004091.2|:81115-82174	19.1569	22.8091	0.251749	0.66735	0.998702	no
PA0070	tagQ1	gi|110227054|gb|AE004091.2|:82403-83318	197.347	240.601	0.285907	0.6509	0.998702	no
PA0071	tagR1	gi|110227054|gb|AE004091.2|:83379-90098	230.617	242.163	0.0704834	0.91075	0.998702	no
PA0072	tagS1	gi|110227054|gb|AE004091.2|:83379-90098	7.18391	8.24826	0.19932	0.89895	0.998702	no
PA0073	tagT1	gi|110227054|gb|AE004091.2|:83379-90098	13.6137	14.4767	0.0886758	0.9359	0.998702	no
PA0074	ppkA	gi|110227054|gb|AE004091.2|:83379-90098	13.6239	12.3685	-0.139474	0.92815	0.998702	no
PA0075	pppA	gi|110227054|gb|AE004091.2|:90105-90834	14.8421	9.85262	-0.591113	0.3623	0.998702	no
PA0076	tagF1	gi|110227054|gb|AE004091.2|:90843-94826	14.8457	18.0746	0.28392	0.88485	0.998702	no
PA0077	icmF1	gi|110227054|gb|AE004091.2|:90843-94826	15.5856	18.1859	0.222608	0.71475	0.998702	no
PA0078	tssL1	gi|110227054|gb|AE004091.2|:95047-96397	13.4426	18.9707	0.496966	0.39235	0.998702	no
PA0079	tssK1	gi|110227054|gb|AE004091.2|:96403-97738	15.8561	19.2352	0.27871	0.63185	0.998702	no
PA0080	tssJ1	gi|110227054|gb|AE004091.2|:97753-98218	25.7864	47.6252	0.885115	0.1633	0.998702	no
PA0081	fha1	gi|110227054|gb|AE004091.2|:98262-99756	32.5735	35.6115	0.128647	0.82755	0.998702	no
PA0082	tssA1	gi|110227054|gb|AE004091.2|:100123-101158	195.071	188.293	-0.051018	0.9383	0.998702	no
PA0083	tssB1	gi|110227054|gb|AE004091.2|:101246-101765	199.797	268.82	0.428105	0.475	0.998702	no
PA0084	tssC1	gi|110227054|gb|AE004091.2|:101777-103274	166.58	216.561	0.378556	0.5444	0.998702	no
PA0085	hcp1	gi|110227054|gb|AE004091.2|:103349-103838	332.53	465.042	0.483878	0.4211	0.998702	no
PA0086	tagJ1	gi|110227054|gb|AE004091.2|:104005-104851	83.2593	88.1615	0.0825376	0.88705	0.998702	no
PA0087	tssE1	gi|110227054|gb|AE004091.2|:104852-110929	35.5453	49.3964	0.474747	0.4986	0.998702	no
PA0088	tssF1	gi|110227054|gb|AE004091.2|:104852-110929	26.758	29.6806	0.149552	0.9241	0.998702	no
PA0089	tssG1	gi|110227054|gb|AE004091.2|:104852-110929	15.1638	20.2188	0.415067	0.202	0.998702	no
PA0090	clpV1	gi|110227054|gb|AE004091.2|:104852-110929	40.7627	46.2912	0.183487	0.82225	0.998702	no
PA0091	vgrG1	gi|110227054|gb|AE004091.2|:110975-112907	26.6269	26.5313	-0.00519036	0.992	0.998702	no
PA0092	tsi6	gi|110227054|gb|AE004091.2|:113021-114595	110.081	125.594	0.1902	0.9093	0.998702	no
PA0093	tse6	gi|110227054|gb|AE004091.2|:113021-114595	27.4002	22.7821	-0.266283	0.67545	0.998702	no
PA0094	eagT6	gi|110227054|gb|AE004091.2|:114610-115045	37.6402	30.9677	-0.281511	0.6614	0.998702	no
PA0095	PA0095	gi|110227054|gb|AE004091.2|:115298-117524	100.59	96.2834	-0.063128	0.92305	0.998702	no
PA0096	PA0096	gi|110227054|gb|AE004091.2|:117551-121324	34.8237	34.9573	0.00552121	0.9889	0.998702	no
PA0097	PA0097	gi|110227054|gb|AE004091.2|:117551-121324	17.3611	17.0754	-0.023945	0.97985	0.998702	no
PA0098	PA0098	gi|110227054|gb|AE004091.2|:117551-121324	9.74349	13.2853	0.447325	0.7579	0.998702	no
PA0099	PA0099	gi|110227054|gb|AE004091.2|:117551-121324	14.2026	16.3042	0.199088	0.8506	0.998702	no
PA0100	PA0100	gi|110227054|gb|AE004091.2|:121345-123495	69.2908	70.5591	0.0261667	0.9716	0.998702	no
PA0101	PA0101	gi|110227054|gb|AE004091.2|:121345-123495	31.6275	30.5654	-0.0492828	0.96145	0.998702	no
PA0102	PA0102	gi|110227054|gb|AE004091.2|:123870-124599	471.978	532.621	0.17439	0.78045	0.998702	no
PA0103	PA0103	gi|110227054|gb|AE004091.2|:124809-126381	19.574	17.3182	-0.176647	0.75665	0.998702	no
PA0104	PA0104	gi|110227054|gb|AE004091.2|:126517-127114	14.7518	12.8967	-0.19389	0.7691	0.998702	no
PA0105	coxB	gi|110227054|gb|AE004091.2|:127377-128502	129.183	225.484	0.803616	0.1907	0.998702	no
PA0106	coxA	gi|110227054|gb|AE004091.2|:128511-130104	28.3725	42.6648	0.588556	0.31615	0.998702	no
PA0107	PA0107	gi|110227054|gb|AE004091.2|:130114-130669	15.3844	28.9954	0.914356	0.1608	0.998702	no
PA0108	coIII	gi|110227054|gb|AE004091.2|:130679-131567	18.4973	36.1568	0.966947	0.10695	0.956069	no
PA0109	PA0109	gi|110227054|gb|AE004091.2|:131582-131792	228.381	293.362	0.361239	0.72975	0.998702	no
PA0110	PA0110	gi|110227054|gb|AE004091.2|:131807-133155	11.7401	27.6955	1.23821	0.0887	0.891526	no
PA0111	PA0111	gi|110227054|gb|AE004091.2|:131807-133155	13.3979	17.8796	0.41631	0.70715	0.998702	no
PA0112	PA0112	gi|110227054|gb|AE004091.2|:133219-134293	6.55696	12.6984	0.953544	0.14085	0.998702	no
PA0113	PA0113	gi|110227054|gb|AE004091.2|:134318-135233	5.13145	6.85059	0.416861	0.5446	0.998702	no
PA0114	senC	gi|110227054|gb|AE004091.2|:135258-135894	64.0959	79.4874	0.310494	0.5831	0.998702	no
PA0115	PA0115	gi|110227054|gb|AE004091.2|:135933-136386	40.612	48.4644	0.255019	0.67335	0.998702	no
PA0116	PA0116	gi|110227054|gb|AE004091.2|:136517-136991	140.894	121.682	-0.211491	0.7057	0.998702	no
PA0117	PA0117	gi|110227054|gb|AE004091.2|:137247-137976	12.1705	22.3133	0.874515	0.1668	0.998702	no
PA0118	PA0118	gi|110227054|gb|AE004091.2|:138000-138588	8.41364	14.9059	0.825079	0.23735	0.998702	no
PA0119	PA0119	gi|110227054|gb|AE004091.2|:138817-140167	565.492	440.195	-0.361364	0.54475	0.998702	no
PA0120	PA0120	gi|110227054|gb|AE004091.2|:140215-140902	161.711	113.927	-0.505299	0.38795	0.998702	no
PA0121	PA0121	gi|110227054|gb|AE004091.2|:141002-141737	155.966	103.865	-0.586525	0.32765	0.998702	no
PA0122	rahU	gi|110227054|gb|AE004091.2|:141916-142327	395.227	516.214	0.385287	0.52125	0.998702	no
PA0123	PA0123	gi|110227054|gb|AE004091.2|:142358-143267	31.9321	22.8366	-0.483656	0.40645	0.998702	no
PA0124	PA0124	gi|110227054|gb|AE004091.2|:143566-144072	7.29999	16.7415	1.19747	0.4367	0.998702	no
PA0125	PA0125	gi|110227054|gb|AE004091.2|:143566-144072	51.6699	86.5704	0.744549	0.5662	0.998702	no
PA0126	PA0126	gi|110227054|gb|AE004091.2|:144247-144868	29.1279	19.1906	-0.602004	0.33485	0.998702	no
PA0127	PA0127	gi|110227054|gb|AE004091.2|:144968-145469	50.4138	56.8648	0.173718	0.77295	0.998702	no
PA0128	PA0128	gi|110227054|gb|AE004091.2|:145541-145883	375.911	451.717	0.265029	0.65285	0.998702	no
PA0129	bauD	gi|110227054|gb|AE004091.2|:145964-147392	51.0546	28.8866	-0.821642	0.18205	0.998702	no
PA0130	bauC	gi|110227054|gb|AE004091.2|:147560-149054	296.704	144.872	-1.03425	0.0958	0.917744	no
PA0131	bauB	gi|110227054|gb|AE004091.2|:149137-150771	220.939	162.301	-0.44497	0.84655	0.998702	no
PA0132	bauA	gi|110227054|gb|AE004091.2|:149137-150771	427.45	235.66	-0.859048	0.16105	0.998702	no
PA0133	bauR	gi|110227054|gb|AE004091.2|:150905-151823	17.028	31.2039	0.873815	0.14495	0.998702	no
PA0134	PA0134	gi|110227054|gb|AE004091.2|:151935-153306	105.018	145.715	0.47251	0.43995	0.998702	no
PA0135	PA0135	gi|110227054|gb|AE004091.2|:153695-153836	0	0	0	1	1	no
PA0136	PA0136	gi|110227054|gb|AE004091.2|:154416-157085	9.67943	9.43686	-0.0366149	0.95315	0.998702	no
PA0137	PA0137	gi|110227054|gb|AE004091.2|:154416-157085	1.67668	2.75915	0.718619	0.6643	0.998702	no
PA0138	PA0138	gi|110227054|gb|AE004091.2|:157107-158034	10.501	8.76612	-0.26052	0.68225	0.998702	no
PA0139	ahpC	gi|110227054|gb|AE004091.2|:158198-158762	528.91	643.63	0.283209	0.6554	0.998702	no
PA0140	ahpF	gi|110227054|gb|AE004091.2|:158906-160472	26.6858	22.7108	-0.232693	0.68505	0.998702	no
PA0141	PA0141	gi|110227054|gb|AE004091.2|:160551-161448	162.182	296.058	0.868265	0.16825	0.998702	no
PA0142	PA0142	gi|110227054|gb|AE004091.2|:161905-163255	69.7979	59.533	-0.229492	0.7132	0.998702	no
PA0143	nuh	gi|110227054|gb|AE004091.2|:163362-164415	38.423	34.6438	-0.149372	0.7936	0.998702	no
PA0144	PA0144	gi|110227054|gb|AE004091.2|:164442-165069	18.4809	21.8387	0.240849	0.69875	0.998702	no
PA0145	PA0145	gi|110227054|gb|AE004091.2|:165218-165737	51.7993	53.9737	0.0593233	0.91845	0.998702	no
PA0146	PA0146	gi|110227054|gb|AE004091.2|:165975-167073	5.36537	6.32982	0.238487	0.71895	0.998702	no
PA0147	PA0147	gi|110227054|gb|AE004091.2|:167145-168108	10.569	15.4748	0.55008	0.3737	0.998702	no
PA0148	PA0148	gi|110227054|gb|AE004091.2|:168212-169163	62.6744	93.082	0.570627	0.3438	0.998702	no
PA0149	PA0149	gi|110227054|gb|AE004091.2|:169360-170898	311.277	366.459	0.23545	0.7976	0.998702	no
PA0150	PA0150	gi|110227054|gb|AE004091.2|:169360-170898	167.913	176.457	0.0716002	0.9286	0.998702	no
PA0151	PA0151	gi|110227054|gb|AE004091.2|:171046-173434	33.1838	32.5512	-0.0277695	0.96425	0.998702	no
PA0152	pcaQ	gi|110227054|gb|AE004091.2|:173810-174638	21.4016	13.8821	-0.624495	0.3042	0.998702	no
PA0153	pcaH	gi|110227054|gb|AE004091.2|:174772-175492	6.05053	3.54531	-0.771147	0.3111	0.998702	no
PA0154	pcaG	gi|110227054|gb|AE004091.2|:175502-176108	3.99412	8.24379	1.04543	0.1896	0.998702	no
PA0155	pcaR	gi|110227054|gb|AE004091.2|:176314-177154	42.4145	47.1145	0.151615	0.7954	0.998702	no
PA0156	triA	gi|110227054|gb|AE004091.2|:177306-182569	46.0278	56.2674	0.289794	0.8096	0.998702	no
PA0157	triB	gi|110227054|gb|AE004091.2|:177306-182569	15.7596	24.6521	0.645481	0.72305	0.998702	no
PA0158	triC	gi|110227054|gb|AE004091.2|:177306-182569	23.8318	27.9719	0.231088	0.79285	0.998702	no
PA0159	PA0159	gi|110227054|gb|AE004091.2|:182767-183706	34.2562	43.2572	0.336575	0.5493	0.998702	no
PA0160	PA0160	gi|110227054|gb|AE004091.2|:183821-184007	308.166	603.449	0.969527	0.54785	0.998702	no
PA0161	PA0161	gi|110227054|gb|AE004091.2|:184286-184439	0	0	0	1	1	no
PA0162	opdC	gi|110227054|gb|AE004091.2|:184593-185928	12.0559	16.8308	0.481366	0.41045	0.998702	no
PA0163	PA0163	gi|110227054|gb|AE004091.2|:185956-186754	41.5141	50.7872	0.290864	0.6107	0.998702	no
PA0164	PA0164	gi|110227054|gb|AE004091.2|:186831-188448	26.7302	28.1744	0.0759138	0.8958	0.998702	no
PA0165	PA0165	gi|110227054|gb|AE004091.2|:189119-189956	36.8179	43.8249	0.251342	0.66675	0.998702	no
PA0166	PA0166	gi|110227054|gb|AE004091.2|:190197-191604	4.66972	3.08384	-0.598607	0.3731	0.998702	no
PA0167	PA0167	gi|110227054|gb|AE004091.2|:191696-192362	27.6858	45.1793	0.706514	0.2327	0.998702	no
PA0168	PA0168	gi|110227054|gb|AE004091.2|:192367-192958	19.1811	18.4639	-0.0549821	0.931	0.998702	no
PA0169	siaD	gi|110227054|gb|AE004091.2|:192964-193672	15.5227	14.8638	-0.0625752	0.9206	0.998702	no
PA0170	PA0170	gi|110227054|gb|AE004091.2|:193798-194179	15.1543	16.7236	0.142156	0.85315	0.998702	no
PA0171	PA0171	gi|110227054|gb|AE004091.2|:194205-194748	7.27925	13.4317	0.883784	0.23965	0.998702	no
PA0172	siaA	gi|110227054|gb|AE004091.2|:194756-196748	23.3428	19.563	-0.254852	0.6666	0.998702	no
PA0173	PA0173	gi|110227054|gb|AE004091.2|:197010-198060	6.9314	10.8457	0.645908	0.30955	0.998702	no
PA0174	PA0174	gi|110227054|gb|AE004091.2|:198079-198682	7.25051	16.2355	1.16299	0.09995	0.932782	no
PA0175	PA0175	gi|110227054|gb|AE004091.2|:198687-199530	26.8545	32.4143	0.271465	0.6366	0.998702	no
PA0176	aer2	gi|110227054|gb|AE004091.2|:199599-201639	65.1323	109.245	0.746123	0.22645	0.998702	no
PA0177	PA0177	gi|110227054|gb|AE004091.2|:201674-204066	48.1936	72.0292	0.57974	0.22715	0.998702	no
PA0178	PA0178	gi|110227054|gb|AE004091.2|:201674-204066	89.3941	107.466	0.265625	0.67025	0.998702	no
PA0179	PA0179	gi|110227054|gb|AE004091.2|:204093-204459	736.993	1298.82	0.817477	0.18975	0.998702	no
PA0180	cttP	gi|110227054|gb|AE004091.2|:204656-205829	174.531	192.336	0.140145	0.8242	0.998702	no
PA0181	PA0181	gi|110227054|gb|AE004091.2|:206021-206954	51.2111	70.5147	0.461467	0.42835	0.998702	no
PA0182	PA0182	gi|110227054|gb|AE004091.2|:207070-207823	11.3071	10.7523	-0.0725882	0.90995	0.998702	no
PA0183	atsA	gi|110227054|gb|AE004091.2|:207922-209533	4.70103	3.0213	-0.637808	0.33255	0.998702	no
PA0184	PA0184	gi|110227054|gb|AE004091.2|:209620-212073	3.13289	3.51601	0.166445	0.8993	0.998702	no
PA0185	PA0185	gi|110227054|gb|AE004091.2|:209620-212073	3.5363	2.90768	-0.28237	0.7045	0.998702	no
PA0186	PA0186	gi|110227054|gb|AE004091.2|:212339-213401	4.55264	5.08744	0.160234	0.81565	0.998702	no
PA0187	PA0187	gi|110227054|gb|AE004091.2|:213818-215512	9.79723	8.06864	-0.280048	0.7491	0.998702	no
PA0188	PA0188	gi|110227054|gb|AE004091.2|:213818-215512	8.77404	5.90202	-0.572032	0.53075	0.998702	no
PA0189	PA0189	gi|110227054|gb|AE004091.2|:215549-216908	2.17951	3.83736	0.816113	0.25665	0.998702	no
PA0190	PA0190	gi|110227054|gb|AE004091.2|:217155-217881	5.67554	7.58278	0.41797	0.53955	0.998702	no
PA0191	PA0191	gi|110227054|gb|AE004091.2|:217904-218822	5.10841	3.92632	-0.379696	0.5978	0.998702	no
PA0192	PA0192	gi|110227054|gb|AE004091.2|:219171-221544	0.736676	1.67453	1.18466	0.12595	0.998702	no
PA0193	PA0193	gi|110227054|gb|AE004091.2|:221584-222487	2.61288	0.845852	-1.62716	0.1215	0.990736	no
PA0194	PA0194	gi|110227054|gb|AE004091.2|:222554-223454	2.18745	1.91208	-0.194109	0.81065	0.998702	no
PA0195	pntAA	gi|110227054|gb|AE004091.2|:224100-225217	204.336	231.238	0.178436	0.7751	0.998702	no
PA0195.1	pntAB	gi|110227054|gb|AE004091.2|:225294-227039	61.9778	73.2299	0.240683	0.8701	0.998702	no
PA0196	pntB	gi|110227054|gb|AE004091.2|:225294-227039	132.957	139.746	0.0718441	0.901	0.998702	no
PA0197	tonB2	gi|110227054|gb|AE004091.2|:227381-228194	2.0204	2.70412	0.420518	0.6121	0.998702	no
PA0198	exbB1	gi|110227054|gb|AE004091.2|:228222-228942	6.05053	5.90886	-0.034181	0.9598	0.998702	no
PA0199	exbD1	gi|110227054|gb|AE004091.2|:228943-229345	3.73652	3.80954	0.0279198	0.8613	0.998702	no
PA0200	PA0200	gi|110227054|gb|AE004091.2|:229525-229738	2108.14	1897.89	-0.151576	0.80645	0.998702	no
PA0201	PA0201	gi|110227054|gb|AE004091.2|:229953-230535	61.2447	87.7237	0.518381	0.37155	0.998702	no
PA0202	PA0202	gi|110227054|gb|AE004091.2|:230542-232000	2.11858	1.70345	-0.31464	0.6777	0.998702	no
PA0203	PA0203	gi|110227054|gb|AE004091.2|:232065-233100	4.34699	2.98321	-0.543149	0.45725	0.998702	no
PA0204	PA0204	gi|110227054|gb|AE004091.2|:233122-234849	3.04683	3.21318	0.0766918	0.94265	0.998702	no
PA0205	PA0205	gi|110227054|gb|AE004091.2|:233122-234849	1.27139	2.67425	1.07273	0.33315	0.998702	no
PA0206	PA0206	gi|110227054|gb|AE004091.2|:234874-235987	7.24915	8.61039	0.248266	0.6921	0.998702	no
PA0207	PA0207	gi|110227054|gb|AE004091.2|:236217-237111	38.8578	52.7574	0.44117	0.4447	0.998702	no
PA0208	mdcA	gi|110227054|gb|AE004091.2|:237231-239777	7.83747	8.23152	0.0707705	0.9158	0.998702	no
PA0209	PA0209	gi|110227054|gb|AE004091.2|:237231-239777	4.72448	3.06031	-0.62648	0.74665	0.998702	no
PA0210	mdcC	gi|110227054|gb|AE004091.2|:239778-241737	0	2.93772	inf	0.2207	0.998702	no
PA0211	mdcD	gi|110227054|gb|AE004091.2|:239778-241737	6.25242	6.07768	-0.0408952	0.96975	0.998702	no
PA0212	mdcE	gi|110227054|gb|AE004091.2|:239778-241737	7.40284	8.69825	0.232646	0.78125	0.998702	no
PA0213	PA0213	gi|110227054|gb|AE004091.2|:241752-243374	7.06126	8.78728	0.315492	0.72435	0.998702	no
PA0214	PA0214	gi|110227054|gb|AE004091.2|:241752-243374	5.20438	4.44505	-0.227527	0.79665	0.998702	no
PA0215	PA0215	gi|110227054|gb|AE004091.2|:243430-243835	31.1495	30.7857	-0.0169472	0.9713	0.998702	no
PA0216	PA0216	gi|110227054|gb|AE004091.2|:243840-244605	37.2721	28.7999	-0.372035	0.5202	0.998702	no
PA0217	PA0217	gi|110227054|gb|AE004091.2|:244689-245619	15.682	10.1476	-0.627978	0.3099	0.998702	no
PA0218	PA0218	gi|110227054|gb|AE004091.2|:245947-246868	19.4947	21.8054	0.161607	0.78025	0.998702	no
PA0219	PA0219	gi|110227054|gb|AE004091.2|:247218-248709	2.29138	2.98406	0.381061	0.592	0.998702	no
PA0220	PA0220	gi|110227054|gb|AE004091.2|:248766-250200	3.84272	3.36062	-0.193401	0.77115	0.998702	no
PA0221	PA0221	gi|110227054|gb|AE004091.2|:250230-251613	2.6353	1.81713	-0.536302	0.4641	0.998702	no
PA0222	PA0222	gi|110227054|gb|AE004091.2|:251776-252835	3.33927	3.74478	0.165349	0.81305	0.998702	no
PA0223	PA0223	gi|110227054|gb|AE004091.2|:252912-253794	5.62438	7.21358	0.35902	0.5986	0.998702	no
PA0224	PA0224	gi|110227054|gb|AE004091.2|:253853-254636	4.26825	4.67835	0.132356	0.8551	0.998702	no
PA0225	PA0225	gi|110227054|gb|AE004091.2|:254790-255330	41.1854	37.8167	-0.123108	0.8302	0.998702	no
PA0226	PA0226	gi|110227054|gb|AE004091.2|:255480-258313	30.4682	30.5442	0.00359587	0.994	0.998702	no
PA0227	PA0227	gi|110227054|gb|AE004091.2|:255480-258313	12.0044	16.1143	0.424774	0.7541	0.998702	no
PA0228	pcaF	gi|110227054|gb|AE004091.2|:255480-258313	15.9136	19.6991	0.30787	0.7263	0.998702	no
PA0229	pcaT	gi|110227054|gb|AE004091.2|:258462-259761	9.48777	14.4022	0.602144	0.3112	0.998702	no
PA0230	pcaB	gi|110227054|gb|AE004091.2|:259783-261163	17.867	21.2566	0.25062	0.66055	0.998702	no
PA0231	pcaD	gi|110227054|gb|AE004091.2|:261178-261970	10.2311	19.1639	0.905429	0.15435	0.998702	no
PA0232	pcaC	gi|110227054|gb|AE004091.2|:261980-262382	13.0778	15.2382	0.220565	0.78105	0.998702	no
PA0233	PA0233	gi|110227054|gb|AE004091.2|:262556-263498	19.9304	19.5397	-0.0285604	0.96135	0.998702	no
PA0234	PA0234	gi|110227054|gb|AE004091.2|:263688-264522	11.1995	7.81597	-0.518939	0.43155	0.998702	no
PA0235	pcaK	gi|110227054|gb|AE004091.2|:264963-266310	4.01787	4.6306	0.204768	0.7594	0.998702	no
PA0236	PA0236	gi|110227054|gb|AE004091.2|:266615-267395	12.8772	12.5475	-0.0374259	0.95005	0.998702	no
PA0237	PA0237	gi|110227054|gb|AE004091.2|:267637-268681	11.4606	12.6634	0.143982	0.8098	0.998702	no
PA0238	PA0238	gi|110227054|gb|AE004091.2|:268703-269519	8.54117	9.53567	0.1589	0.80735	0.998702	no
PA0239	PA0239	gi|110227054|gb|AE004091.2|:269668-270547	64.8759	54.2539	-0.257956	0.64585	0.998702	no
PA0240	PA0240	gi|110227054|gb|AE004091.2|:270572-271838	1.39942	0.811321	-0.786485	0.40225	0.998702	no
PA0241	PA0241	gi|110227054|gb|AE004091.2|:271903-273229	1.45352	2.29707	0.660241	0.4053	0.998702	no
PA0242	PA0242	gi|110227054|gb|AE004091.2|:273774-275679	3.77999	4.63229	0.293342	0.63865	0.998702	no
PA0243	PA0243	gi|110227054|gb|AE004091.2|:275771-276440	37.3288	35.8788	-0.0571561	0.92395	0.998702	no
PA0244	PA0244	gi|110227054|gb|AE004091.2|:276479-277777	3.76026	6.16948	0.714318	0.40985	0.998702	no
PA0245	aroQ2	gi|110227054|gb|AE004091.2|:276479-277777	15.8727	10.8719	-0.545941	0.5496	0.998702	no
PA0246	PA0246	gi|110227054|gb|AE004091.2|:277893-279399	33.281	34.0677	0.0337028	0.9539	0.998702	no
PA0247	pobA	gi|110227054|gb|AE004091.2|:279573-280758	3.80165	6.47024	0.767194	0.24755	0.998702	no
PA0248	PA0248	gi|110227054|gb|AE004091.2|:280935-282245	29.7274	31.3583	0.0770543	0.91375	0.998702	no
PA0249	PA0249	gi|110227054|gb|AE004091.2|:280935-282245	41.1248	41.3134	0.00659957	0.98855	0.998702	no
PA0250	PA0250	gi|110227054|gb|AE004091.2|:282322-282757	104.471	130.064	0.316125	0.58965	0.998702	no
PA0251	PA0251	gi|110227054|gb|AE004091.2|:282911-283553	3.99001	3.55643	-0.165963	0.84795	0.998702	no
PA0252	PA0252	gi|110227054|gb|AE004091.2|:283817-284105	12.9964	22.132	0.768024	0.47445	0.998702	no
PA0253	hudR	gi|110227054|gb|AE004091.2|:284196-284673	27.5563	30.6268	0.152412	0.8112	0.998702	no
PA0254	hudA	gi|110227054|gb|AE004091.2|:284713-286204	11.5715	16.6887	0.528294	0.3681	0.998702	no
PA0255	PA0255	gi|110227054|gb|AE004091.2|:286337-287024	36.1165	37.8697	0.0683896	0.9084	0.998702	no
PA0256	PA0256	gi|110227054|gb|AE004091.2|:287187-288120	44.9659	45.8649	0.0285588	0.9614	0.998702	no
PA0257	PA0257	gi|110227054|gb|AE004091.2|:288383-289175	46.4334	51.8702	0.159742	0.78105	0.998702	no
PA0258	PA0258	gi|110227054|gb|AE004091.2|:289204-289390	462.248	0	#NAME?	0.0218	0.455336	no
PA0259	tli3	gi|110227054|gb|AE004091.2|:289561-291004	58.9936	68.1963	0.209137	0.73195	0.998702	no
PA0260	tle3	gi|110227054|gb|AE004091.2|:291153-293798	13.6869	15.9038	0.216582	0.7221	0.998702	no
PA0261	PA0261	gi|110227054|gb|AE004091.2|:291153-293798	19.492	12.542	-0.63612	0.68135	0.998702	no
PA0262	vgrG2b	gi|110227054|gb|AE004091.2|:293801-296861	15.0779	14.0961	-0.0971394	0.86885	0.998702	no
PA0263	hcpC	gi|110227054|gb|AE004091.2|:297042-297561	7.3999	8.38426	0.180178	0.81795	0.998702	no
PA0263.1	PA0263.1	gi|110227054|gb|AE004091.2|:298815-298892	0	0	0	1	1	no
PA0264	PA0264	gi|110227054|gb|AE004091.2|:299080-299497	4.25327	5.17356	0.282584	0.78635	0.998702	no
PA0265	davD	gi|110227054|gb|AE004091.2|:299521-300973	616.391	545.221	-0.177006	0.773	0.998702	no
PA0266	davT	gi|110227054|gb|AE004091.2|:301217-302498	504.598	461.26	-0.129554	0.8291	0.998702	no
PA0267	PA0267	gi|110227054|gb|AE004091.2|:302823-304023	49.6887	37.0448	-0.423646	0.47015	0.998702	no
PA0268	PA0268	gi|110227054|gb|AE004091.2|:304176-305598	6.18704	11.0054	0.830897	0.17505	0.998702	no
PA0269	PA0269	gi|110227054|gb|AE004091.2|:305724-306162	15.8748	26.6429	0.747011	0.27255	0.998702	no
PA0270	PA0270	gi|110227054|gb|AE004091.2|:306173-306581	9.88751	12.7986	0.372311	0.64475	0.998702	no
PA0271	PA0271	gi|110227054|gb|AE004091.2|:306614-307828	6.88006	51.0225	2.89064	0.34195	0.998702	no
PA0272	PA0272	gi|110227054|gb|AE004091.2|:306614-307828	17.4867	27.0744	0.63067	0.3007	0.998702	no
PA0273	PA0273	gi|110227054|gb|AE004091.2|:307877-309092	3.38878	2.27897	-0.572387	0.4371	0.998702	no
PA0274	PA0274	gi|110227054|gb|AE004091.2|:309254-310025	10.9164	15.6941	0.523728	0.40625	0.998702	no
PA0275	PA0275	gi|110227054|gb|AE004091.2|:310133-310820	37.4179	46.7803	0.32217	0.5793	0.998702	no
PA0276	PA0276	gi|110227054|gb|AE004091.2|:310895-311411	268.33	226.899	-0.241962	0.6822	0.998702	no
PA0277	PA0277	gi|110227054|gb|AE004091.2|:311450-312209	7.54231	12.5299	0.732296	0.2754	0.998702	no
PA0278	PA0278	gi|110227054|gb|AE004091.2|:312380-313133	9.61102	7.44387	-0.368638	0.5903	0.998702	no
PA0279	PA0279	gi|110227054|gb|AE004091.2|:313226-313925	24.7008	20.4303	-0.273846	0.64625	0.998702	no
PA0280	cysA	gi|110227054|gb|AE004091.2|:313937-314927	33.048	50.6705	0.616585	0.2853	0.998702	no
PA0281	cysW	gi|110227054|gb|AE004091.2|:314930-315800	19.0344	36.5536	0.941406	0.1189	0.987491	no
PA0282	cysT	gi|110227054|gb|AE004091.2|:315810-316629	22.2399	52.2867	1.23329	0.03785	0.61398	no
PA0283	sbp	gi|110227054|gb|AE004091.2|:316790-317789	55.2407	155.131	1.48968	0.01385	0.35402	no
PA0284	PA0284	gi|110227054|gb|AE004091.2|:317965-318148	382.405	998.802	1.3851	0.2941	0.998702	no
PA0285	PA0285	gi|110227054|gb|AE004091.2|:318311-320594	48.1155	43.8596	-0.133611	0.82235	0.998702	no
PA0286	desA	gi|110227054|gb|AE004091.2|:320765-321944	2042.12	2123.95	0.0566784	0.918	0.998702	no
PA0287	gpuP	gi|110227054|gb|AE004091.2|:322174-323560	38.549	18.123	-1.08887	0.06845	0.801938	no
PA0288	gpuA	gi|110227054|gb|AE004091.2|:323615-324572	22.9263	17.1687	-0.417227	0.48435	0.998702	no
PA0289	gpuR	gi|110227054|gb|AE004091.2|:324624-325587	39.0855	60.1584	0.622133	0.2858	0.998702	no
PA0290	PA0290	gi|110227054|gb|AE004091.2|:325699-326671	94.5263	109.821	0.216366	0.7293	0.998702	no
PA0291	oprE	gi|110227054|gb|AE004091.2|:327283-328666	70.5256	77.6522	0.138879	0.8256	0.998702	no
PA0292	aguA	gi|110227054|gb|AE004091.2|:328800-329907	72.1695	83.0199	0.202068	0.7405	0.998702	no
PA0293	aguB	gi|110227054|gb|AE004091.2|:329992-330871	13.3369	10.3236	-0.369471	0.5557	0.998702	no
PA0294	aguR	gi|110227054|gb|AE004091.2|:331033-331699	41.3578	27.1076	-0.609464	0.31165	0.998702	no
PA0295	PA0295	gi|110227054|gb|AE004091.2|:331761-332823	60.4101	50.0265	-0.272098	0.64345	0.998702	no
PA0296	spuI	gi|110227054|gb|AE004091.2|:333078-334455	420.108	346.013	-0.279936	0.63345	0.998702	no
PA0296.1	P1	gi|110227054|gb|AE004091.2|:334548-334728	721.462	0	#NAME?	0.0218	0.455336	no
PA0297	spuA	gi|110227054|gb|AE004091.2|:334733-335486	805.912	741.905	-0.119388	0.84035	0.998702	no
PA0298	spuB	gi|110227054|gb|AE004091.2|:335526-336885	546.031	371.853	-0.554251	0.3529	0.998702	no
PA0299	spuC	gi|110227054|gb|AE004091.2|:336950-338321	545.132	355.962	-0.614884	0.3039	0.998702	no
PA0300	spuD	gi|110227054|gb|AE004091.2|:338436-339540	356.954	320.85	-0.153838	0.7981	0.998702	no
PA0301	spuE	gi|110227054|gb|AE004091.2|:339958-341056	145.033	119.617	-0.277951	0.65515	0.998702	no
PA0302	spuF	gi|110227054|gb|AE004091.2|:341110-342265	80.9101	73.1003	-0.146444	0.80975	0.998702	no
PA0303	spuG	gi|110227054|gb|AE004091.2|:342291-343173	65.4678	61.4247	-0.0919668	0.8778	0.998702	no
PA0304	spuH	gi|110227054|gb|AE004091.2|:343255-344125	132.323	108.769	-0.282797	0.64335	0.998702	no
PA0305	hacB	gi|110227054|gb|AE004091.2|:344302-346690	20.6152	20.5923	-0.00160289	0.9962	0.998702	no
PA0306	PA0306	gi|110227054|gb|AE004091.2|:346800-350069	22.133	24.5251	0.148055	0.94295	0.998702	no
PA0306.1	PA0306.1	gi|110227054|gb|AE004091.2|:346800-350069	84.4366	92.1223	0.125682	0.9315	0.998702	no
PA0307	PA0307	gi|110227054|gb|AE004091.2|:346800-350069	91.5203	78.3347	-0.224441	0.87325	0.998702	no
PA0308	PA0308	gi|110227054|gb|AE004091.2|:346800-350069	62.5974	70.3246	0.167926	0.86575	0.998702	no
PA0309	PA0309	gi|110227054|gb|AE004091.2|:350088-350841	154.624	158.527	0.0359588	0.9537	0.998702	no
PA0310	PA0310	gi|110227054|gb|AE004091.2|:350889-351588	356.261	402.415	0.175748	0.78505	0.998702	no
PA0311	PA0311	gi|110227054|gb|AE004091.2|:351609-352164	8.85769	13.3471	0.591524	0.3952	0.998702	no
PA0312	PA0312	gi|110227054|gb|AE004091.2|:352429-352924	122.445	142.603	0.219869	0.696	0.998702	no
PA0313	PA0313	gi|110227054|gb|AE004091.2|:352926-353619	41.4046	49.8992	0.269225	0.63845	0.998702	no
PA0314	PA0314	gi|110227054|gb|AE004091.2|:353690-354461	48.3051	73.1507	0.598695	0.30335	0.998702	no
PA0315	PA0315	gi|110227054|gb|AE004091.2|:354753-355191	180.67	229.129	0.342799	0.5624	0.998702	no
PA0316	serA	gi|110227054|gb|AE004091.2|:355247-356477	415.373	436.13	0.0703497	0.90435	0.998702	no
PA0317	PA0317	gi|110227054|gb|AE004091.2|:356680-358075	261.016	266.454	0.0297467	0.9609	0.998702	no
PA0318	PA0318	gi|110227054|gb|AE004091.2|:358166-358832	164.406	187.41	0.188939	0.7587	0.998702	no
PA0319	PA0319	gi|110227054|gb|AE004091.2|:358930-359920	245.746	246.274	0.00309291	0.99695	0.998702	no
PA0320	carO	gi|110227054|gb|AE004091.2|:359981-360332	94.9735	102.774	0.11388	0.8527	0.998702	no
PA0321	PA0321	gi|110227054|gb|AE004091.2|:360412-361447	3.80362	3.1587	-0.268042	0.70525	0.998702	no
PA0322	PA0322	gi|110227054|gb|AE004091.2|:361462-362857	5.21536	4.67463	-0.157914	0.80465	0.998702	no
PA0323	PA0323	gi|110227054|gb|AE004091.2|:363277-364321	5.90936	5.72453	-0.045843	0.9465	0.998702	no
PA0324	PA0324	gi|110227054|gb|AE004091.2|:364368-367129	3.95694	4.62537	0.225185	0.9148	0.998702	no
PA0325	PA0325	gi|110227054|gb|AE004091.2|:364368-367129	4.80916	4.05903	-0.244649	0.86205	0.998702	no
PA0326	PA0326	gi|110227054|gb|AE004091.2|:364368-367129	15.6401	16.1825	0.0491879	0.9441	0.998702	no
PA0327	carP	gi|110227054|gb|AE004091.2|:367456-368422	29.3899	42.3752	0.5279	0.35935	0.998702	no
PA0328	aaaA	gi|110227054|gb|AE004091.2|:368461-370405	33.3206	26.5847	-0.325818	0.57505	0.998702	no
PA0329	PA0329	gi|110227054|gb|AE004091.2|:370705-371038	1204.86	1210.46	0.00669135	0.9907	0.998702	no
PA0330	rpiA	gi|110227054|gb|AE004091.2|:371161-371833	215.305	220.304	0.0331189	0.95295	0.998702	no
PA0331	ilvA1	gi|110227054|gb|AE004091.2|:372090-373605	131.39	121.851	-0.108735	0.8617	0.998702	no
PA0332	PA0332	gi|110227054|gb|AE004091.2|:373724-374192	118.683	114.094	-0.0568929	0.91965	0.998702	no
PA0333	PA0333	gi|110227054|gb|AE004091.2|:374242-375514	39.5102	31.0508	-0.347595	0.5441	0.998702	no
PA0334	PA0334	gi|110227054|gb|AE004091.2|:375950-377189	26.0211	17.6462	-0.560322	0.3322	0.998702	no
PA0335	PA0335	gi|110227054|gb|AE004091.2|:377238-377892	92.9157	82.76	-0.166989	0.77475	0.998702	no
PA0336	ygdP	gi|110227054|gb|AE004091.2|:378095-378575	453.7	453.78	0.000252806	0.99835	0.998855	no
PA0337	ptsP	gi|110227054|gb|AE004091.2|:378597-380877	177.128	190.52	0.10515	0.85875	0.998702	no
PA0338	PA0338	gi|110227054|gb|AE004091.2|:380902-382033	280.007	244.389	-0.196279	0.7533	0.998702	no
PA0339	PA0339	gi|110227054|gb|AE004091.2|:382036-382792	39.0591	41.1051	0.0736565	0.8978	0.998702	no
PA0340	PA0340	gi|110227054|gb|AE004091.2|:382913-383717	68.7829	54.9758	-0.323255	0.56925	0.998702	no
PA0341	lgt	gi|110227054|gb|AE004091.2|:383726-384527	99.0913	87.1919	-0.184564	0.751	0.998702	no
PA0342	thyA	gi|110227054|gb|AE004091.2|:384732-385527	387.945	396.884	0.0328653	0.95945	0.998702	no
PA0343	PA0343	gi|110227054|gb|AE004091.2|:385553-386351	50.5953	58.1147	0.1999	0.7279	0.998702	no
PA0344	PA0344	gi|110227054|gb|AE004091.2|:386385-389143	22.5224	23.2001	0.042769	0.96145	0.998702	no
PA0345	PA0345	gi|110227054|gb|AE004091.2|:386385-389143	20.7764	29.9633	0.528251	0.49545	0.998702	no
PA0346	PA0346	gi|110227054|gb|AE004091.2|:389333-389696	25.0387	24.7774	-0.0151365	0.9572	0.998702	no
PA0347	glpQ	gi|110227054|gb|AE004091.2|:389732-390884	2.52207	3.96464	0.652581	0.36115	0.998702	no
PA0348	PA0348	gi|110227054|gb|AE004091.2|:391093-393225	10.4323	16.9401	0.699384	0.31815	0.998702	no
PA0349	PA0349	gi|110227054|gb|AE004091.2|:391093-393225	3.95451	7.48786	0.921054	0.4174	0.998702	no
PA0350	folA	gi|110227054|gb|AE004091.2|:393307-393814	53.1102	44.5005	-0.255168	0.66855	0.998702	no
PA0351	PA0351	gi|110227054|gb|AE004091.2|:393829-394303	88.8521	103.937	0.226231	0.6941	0.998702	no
PA0352	PA0352	gi|110227054|gb|AE004091.2|:394441-395827	99.8769	76.3581	-0.387371	0.51995	0.998702	no
PA0353	ilvD	gi|110227054|gb|AE004091.2|:396056-397895	278.274	301.699	0.116605	0.84385	0.998702	no
PA0354	PA0354	gi|110227054|gb|AE004091.2|:398223-399420	166.354	176.961	0.0891777	0.891	0.998702	no
PA0355	pfpI	gi|110227054|gb|AE004091.2|:399492-400032	61.7781	101.329	0.713886	0.2168	0.998702	no
PA0356	PA0356	gi|110227054|gb|AE004091.2|:400247-401072	80.3656	75.5531	-0.0890867	0.8803	0.998702	no
PA0357	mutM	gi|110227054|gb|AE004091.2|:401130-401943	191.433	169.868	-0.172425	0.77305	0.998702	no
PA0358	PA0358	gi|110227054|gb|AE004091.2|:402019-402598	64.3963	48.5303	-0.40809	0.4879	0.998702	no
PA0359	PA0359	gi|110227054|gb|AE004091.2|:402680-403025	139.284	164.396	0.239143	0.6895	0.998702	no
PA0360	PA0360	gi|110227054|gb|AE004091.2|:403294-404281	84.6926	98.953	0.224507	0.70885	0.998702	no
PA0361	PA0361	gi|110227054|gb|AE004091.2|:404385-406119	72.4311	60.8327	-0.251763	0.66925	0.998702	no
PA0362	fdx1	gi|110227054|gb|AE004091.2|:406246-406498	979.416	945.542	-0.0507808	0.92775	0.998702	no
PA0363	coaD	gi|110227054|gb|AE004091.2|:406618-407098	142.168	159.686	0.167645	0.7728	0.998702	no
PA0364	PA0364	gi|110227054|gb|AE004091.2|:407249-408845	12.3589	14.9705	0.276572	0.63485	0.998702	no
PA0365	PA0365	gi|110227054|gb|AE004091.2|:408900-409449	14.742	22.5491	0.613142	0.3544	0.998702	no
PA0366	PA0366	gi|110227054|gb|AE004091.2|:409503-410934	16.7342	26.489	0.662596	0.2488	0.998702	no
PA0367	PA0367	gi|110227054|gb|AE004091.2|:411223-411871	46.801	65.479	0.484491	0.3928	0.998702	no
PA0368	PA0368	gi|110227054|gb|AE004091.2|:412328-413327	58.278	53.1825	-0.132	0.82345	0.998702	no
PA0369	PA0369	gi|110227054|gb|AE004091.2|:413363-413840	23.7986	18.1261	-0.392813	0.56085	0.998702	no
PA0370	PA0370	gi|110227054|gb|AE004091.2|:413932-417406	73.349	63.6772	-0.204	0.5562	0.998702	no
PA0371	PA0371	gi|110227054|gb|AE004091.2|:413932-417406	95.897	98.7146	0.0417764	0.9617	0.998702	no
PA0372	PA0372	gi|110227054|gb|AE004091.2|:413932-417406	106.016	114.047	0.105349	0.8986	0.998702	no
PA0373	ftsY	gi|110227054|gb|AE004091.2|:417526-420569	340.7	327.089	-0.0588179	0.93965	0.998702	no
PA0374	ftsE	gi|110227054|gb|AE004091.2|:417526-420569	271.237	308.03	0.183521	0.89265	0.998702	no
PA0375	ftsX	gi|110227054|gb|AE004091.2|:417526-420569	235.221	219.991	-0.0965729	0.92905	0.998702	no
PA0376	rpoH	gi|110227054|gb|AE004091.2|:420682-421537	3974.83	5354.65	0.429901	0.4101	0.998702	no
PA0377	PA0377	gi|110227054|gb|AE004091.2|:421601-422207	518.436	538.202	0.0539808	0.93235	0.998702	no
PA0378	PA0378	gi|110227054|gb|AE004091.2|:422211-422943	71.0935	52.1179	-0.447939	0.44205	0.998702	no
PA0379	PA0379	gi|110227054|gb|AE004091.2|:422979-423357	207.103	154.257	-0.425012	0.4681	0.998702	no
PA0380	PA0380	gi|110227054|gb|AE004091.2|:423459-423660	547.528	472.853	-0.211541	0.8283	0.998702	no
PA0381	thiG	gi|110227054|gb|AE004091.2|:423718-424516	231.96	224.373	-0.0479748	0.9381	0.998702	no
PA0382	micA	gi|110227054|gb|AE004091.2|:424669-425341	169.481	156.983	-0.11051	0.85695	0.998702	no
PA0383	PA0383	gi|110227054|gb|AE004091.2|:425503-426850	33.0502	23.7788	-0.474987	0.4035	0.998702	no
PA0384	PA0384	gi|110227054|gb|AE004091.2|:426862-427120	83.3173	61.337	-0.441859	0.61195	0.998702	no
PA0385	PA0385	gi|110227054|gb|AE004091.2|:427181-427505	123.764	145.752	0.235917	0.69255	0.998702	no
PA0386	PA0386	gi|110227054|gb|AE004091.2|:427585-428740	156.322	137.234	-0.187879	0.7718	0.998702	no
PA0387	PA0387	gi|110227054|gb|AE004091.2|:428860-429870	110.776	151.674	0.45332	0.53515	0.998702	no
PA0388	PA0388	gi|110227054|gb|AE004091.2|:428860-429870	119.506	170.938	0.516388	0.5959	0.998702	no
PA0389	PA0389	gi|110227054|gb|AE004091.2|:430001-430622	53.6567	57.1955	0.0921431	0.87195	0.998702	no
PA0390	metX	gi|110227054|gb|AE004091.2|:430629-431769	63.4227	62.4438	-0.0224429	0.9693	0.998702	no
PA0391	PA0391	gi|110227054|gb|AE004091.2|:431857-433825	82.2619	83.4939	0.0214448	0.97245	0.998702	no
PA0392	PA0392	gi|110227054|gb|AE004091.2|:434225-434819	136.817	124.836	-0.132215	0.82	0.998702	no
PA0393	proC	gi|110227054|gb|AE004091.2|:434829-435651	167.291	155.54	-0.105077	0.8587	0.998702	no
PA0394	PA0394	gi|110227054|gb|AE004091.2|:435662-436355	266.723	247.927	-0.105427	0.85545	0.998702	no
PA0395	pilT	gi|110227054|gb|AE004091.2|:436569-437604	75.5289	82.828	0.13309	0.8252	0.998702	no
PA0396	pilU	gi|110227054|gb|AE004091.2|:437781-438930	49.819	73.4402	0.559873	0.35425	0.998702	no
PA0397	PA0397	gi|110227054|gb|AE004091.2|:438937-439837	26.4681	29.9559	0.178583	0.75985	0.998702	no
PA0398	PA0398	gi|110227054|gb|AE004091.2|:439990-440395	72.3768	111.948	0.629231	0.29335	0.998702	no
PA0399	PA0399	gi|110227054|gb|AE004091.2|:440637-443192	30.8649	38.8342	0.331365	0.73395	0.998702	no
PA0400	PA0400	gi|110227054|gb|AE004091.2|:440637-443192	66.909	80.2898	0.263016	0.7304	0.998702	no
PA0401	PA0401	gi|110227054|gb|AE004091.2|:443418-445691	129.104	133.881	0.0524241	0.9555	0.998702	no
PA0402	pyrB	gi|110227054|gb|AE004091.2|:443418-445691	174.198	175.605	0.0116111	0.98915	0.998702	no
PA0403	pyrR	gi|110227054|gb|AE004091.2|:445714-446227	68.6583	66.5139	-0.0457784	0.93855	0.998702	no
PA0404	PA0404	gi|110227054|gb|AE004091.2|:446338-447342	146.72	130.064	-0.173841	0.9087	0.998702	no
PA0405	algH	gi|110227054|gb|AE004091.2|:446338-447342	374.138	399.923	0.096154	0.88475	0.998702	no
PA0406	tonB3	gi|110227054|gb|AE004091.2|:447390-448350	71.6925	72.266	0.0114947	0.98335	0.998702	no
PA0407	gshB	gi|110227054|gb|AE004091.2|:448430-449384	119.765	157.145	0.391883	0.518	0.998702	no
PA0408	pilG	gi|110227054|gb|AE004091.2|:449638-450046	915.943	1460.87	0.673501	0.29295	0.998702	no
PA0409	pilH	gi|110227054|gb|AE004091.2|:450092-450458	423.405	629.116	0.571286	0.3432	0.998702	no
PA0410	pilI	gi|110227054|gb|AE004091.2|:450508-451045	100.571	109.775	0.126324	0.82065	0.998702	no
PA0411	pilJ	gi|110227054|gb|AE004091.2|:451129-453178	131.352	148.553	0.177547	0.7738	0.998702	no
PA0412	pilK	gi|110227054|gb|AE004091.2|:453238-454114	61.0985	48.9998	-0.318361	0.575	0.998702	no
PA0413	chpA	gi|110227054|gb|AE004091.2|:454125-463071	64.6925	68.1667	0.0754688	0.90215	0.998702	no
PA0414	chpB	gi|110227054|gb|AE004091.2|:454125-463071	39.4548	41.3986	0.0693813	0.505	0.998702	no
PA0415	chpC	gi|110227054|gb|AE004091.2|:454125-463071	126.137	153.829	0.286337	0.36825	0.998702	no
PA0416	chpD	gi|110227054|gb|AE004091.2|:463078-463873	24.2629	14.9912	-0.69464	0.25395	0.998702	no
PA0417	chpE	gi|110227054|gb|AE004091.2|:463948-464560	17.2828	14.2778	-0.275569	0.67165	0.998702	no
PA0418	PA0418	gi|110227054|gb|AE004091.2|:464567-465983	24.3877	24.7142	0.0191811	0.9723	0.998702	no
PA0419	PA0419	gi|110227054|gb|AE004091.2|:466017-466740	50.2014	39.3333	-0.351978	0.54265	0.998702	no
PA0420	bioA	gi|110227054|gb|AE004091.2|:466832-468236	34.9907	45.1896	0.369019	0.52805	0.998702	no
PA0421	PA0421	gi|110227054|gb|AE004091.2|:468409-469900	123.849	119.142	-0.0559082	0.9243	0.998702	no
PA0422	PA0422	gi|110227054|gb|AE004091.2|:470080-470650	67.096	79.2838	0.240801	0.67595	0.998702	no
PA0423	pasP	gi|110227054|gb|AE004091.2|:470661-471237	174.031	204.554	0.233144	0.69045	0.998702	no
PA0424	mexR	gi|110227054|gb|AE004091.2|:471305-471749	389.754	447.821	0.200357	0.74385	0.998702	no
PA0425	mexA	gi|110227054|gb|AE004091.2|:472023-473175	356.716	338.825	-0.0742367	0.89995	0.998702	no
PA0426	mexB	gi|110227054|gb|AE004091.2|:473190-476331	321.88	272.487	-0.240334	0.667	0.998702	no
PA0427	oprM	gi|110227054|gb|AE004091.2|:476332-477790	245.756	233.827	-0.0717835	0.9071	0.998702	no
PA0428	PA0428	gi|110227054|gb|AE004091.2|:477885-479805	1149.1	1014	-0.180447	0.74345	0.998702	no
PA0429	PA0429	gi|110227054|gb|AE004091.2|:480055-481126	650.299	639.948	-0.0231487	0.96875	0.998702	no
PA0430	metF	gi|110227054|gb|AE004091.2|:481195-482068	72.5757	66.7613	-0.120474	0.84165	0.998702	no
PA0431	PA0431	gi|110227054|gb|AE004091.2|:482110-482665	156.641	196.525	0.327245	0.5707	0.998702	no
PA0432	sahH	gi|110227054|gb|AE004091.2|:482705-484115	261.073	309.946	0.247564	0.6702	0.998702	no
PA0433	PA0433	gi|110227054|gb|AE004091.2|:484403-484838	99.8618	141.677	0.504603	0.38235	0.998702	no
PA0434	PA0434	gi|110227054|gb|AE004091.2|:484963-487156	11.5616	18.0224	0.640447	0.2707	0.998702	no
PA0435	PA0435	gi|110227054|gb|AE004091.2|:487166-488645	9.83346	9.93313	0.0145484	0.9851	0.998702	no
PA0436	PA0436	gi|110227054|gb|AE004091.2|:488729-489350	141.424	186.638	0.400218	0.50225	0.998702	no
PA0437	codA	gi|110227054|gb|AE004091.2|:489386-491898	17.8074	19.894	0.159857	0.83325	0.998702	no
PA0438	codB	gi|110227054|gb|AE004091.2|:489386-491898	14.7721	12.3539	-0.25791	0.75815	0.998702	no
PA0439	PA0439	gi|110227054|gb|AE004091.2|:492079-494721	4.14926	5.07785	0.291364	0.7267	0.998702	no
PA0440	PA0440	gi|110227054|gb|AE004091.2|:492079-494721	3.56088	4.17456	0.22939	0.8003	0.998702	no
PA0441	dht	gi|110227054|gb|AE004091.2|:494815-496255	14.5765	16.4871	0.177695	0.75875	0.998702	no
PA0442	PA0442	gi|110227054|gb|AE004091.2|:496361-496478	0	0	0	1	1	no
PA0443	PA0443	gi|110227054|gb|AE004091.2|:496870-498361	2.52052	2.76302	0.132526	0.85115	0.998702	no
PA0444	PA0444	gi|110227054|gb|AE004091.2|:498419-499703	13.7506	17.0042	0.306395	0.6049	0.998702	no
PA0445	PA0445	gi|110227054|gb|AE004091.2|:500103-501120	0	0	0	1	1	no
PA0446	PA0446	gi|110227054|gb|AE004091.2|:501375-502599	150.648	72.5288	-1.05456	0.093	0.910813	no
PA0447	gcdH	gi|110227054|gb|AE004091.2|:502718-503900	570.252	242.685	-1.23251	0.0483	0.690237	no
PA0448	gcdR	gi|110227054|gb|AE004091.2|:504120-505029	13.8085	11.1041	-0.314467	0.6064	0.998702	no
PA0449	PA0449	gi|110227054|gb|AE004091.2|:505046-505586	44.6175	68.361	0.615564	0.29625	0.998702	no
PA0450	PA0450	gi|110227054|gb|AE004091.2|:505628-507251	7.04168	4.99119	-0.496537	0.42155	0.998702	no
PA0451	PA0451	gi|110227054|gb|AE004091.2|:507630-509753	60.9722	60.5319	-0.0104562	0.98735	0.998702	no
PA0452	PA0452	gi|110227054|gb|AE004091.2|:507630-509753	15.9144	20.0729	0.334919	0.8649	0.998702	no
PA0453	PA0453	gi|110227054|gb|AE004091.2|:509824-510499	12.0442	14.4064	0.258367	0.68965	0.998702	no
PA0454	PA0454	gi|110227054|gb|AE004091.2|:510588-512790	34.7435	41.6239	0.26067	0.67255	0.998702	no
PA0455	dbpA	gi|110227054|gb|AE004091.2|:513050-514427	177.127	183.054	0.0474894	0.9374	0.998702	no
PA0456	PA0456	gi|110227054|gb|AE004091.2|:514774-514984	65012.6	98080.8	0.593253	0.3544	0.998702	no
PA0457	PA0457	gi|110227054|gb|AE004091.2|:515134-516027	102.373	77.8527	-0.395021	0.52325	0.998702	no
PA0457.1	PA0457.1	gi|110227054|gb|AE004091.2|:515134-516027	12.4709	30.4658	1.28862	0.38035	0.998702	no
PA0458	PA0458	gi|110227054|gb|AE004091.2|:516028-517462	16.3315	16.5713	0.0210265	0.969	0.998702	no
PA0459	PA0459	gi|110227054|gb|AE004091.2|:518082-520635	16.854	43.445	1.3661	0.02515	0.490432	no
PA0460	PA0460	gi|110227054|gb|AE004091.2|:520736-521315	423.114	664.951	0.652202	0.31395	0.998702	no
PA0461	PA0461	gi|110227054|gb|AE004091.2|:521629-523169	59.5035	50.4462	-0.238227	0.90295	0.998702	no
PA0462	PA0462	gi|110227054|gb|AE004091.2|:521629-523169	415.626	583.283	0.488912	0.442	0.998702	no
PA0463	creB	gi|110227054|gb|AE004091.2|:523253-525367	80.4655	89.4328	0.152433	0.8645	0.998702	no
PA0464	creC	gi|110227054|gb|AE004091.2|:523253-525367	37.2694	37.9528	0.0262136	0.9775	0.998702	no
PA0465	creD	gi|110227054|gb|AE004091.2|:525468-526827	15.8976	16.3397	0.0395772	0.9426	0.998702	no
PA0466	PA0466	gi|110227054|gb|AE004091.2|:526876-527179	7.54066	19.5189	1.37211	0.2523	0.998702	no
PA0467	PA0467	gi|110227054|gb|AE004091.2|:527323-527944	41.3923	39.8863	-0.0534685	0.92895	0.998702	no
PA0468	PA0468	gi|110227054|gb|AE004091.2|:527962-528913	30.6273	38.9646	0.347346	0.54745	0.998702	no
PA0469	PA0469	gi|110227054|gb|AE004091.2|:528998-529856	84.6561	83.8938	-0.0130483	0.98185	0.998702	no
PA0470	fiuA	gi|110227054|gb|AE004091.2|:530028-532437	126.703	158.38	0.32194	0.5911	0.998702	no
PA0471	fiuR	gi|110227054|gb|AE004091.2|:532540-534027	365.896	452.654	0.306975	0.72455	0.998702	no
PA0472	fiuI	gi|110227054|gb|AE004091.2|:532540-534027	1195.08	1739.73	0.541755	0.4897	0.998702	no
PA0473	PA0473	gi|110227054|gb|AE004091.2|:534195-534945	73.6527	92.6462	0.330994	0.5742	0.998702	no
PA0474	PA0474	gi|110227054|gb|AE004091.2|:535084-535489	2.74848	5.5974	1.02612	0.33605	0.998702	no
PA0475	PA0475	gi|110227054|gb|AE004091.2|:535538-536108	21.3285	17.9593	-0.248051	0.69695	0.998702	no
PA0476	PA0476	gi|110227054|gb|AE004091.2|:536141-537869	11.8323	13.9031	0.232685	0.6927	0.998702	no
PA0477	PA0477	gi|110227054|gb|AE004091.2|:538216-539143	21.6321	16.5129	-0.389579	0.51555	0.998702	no
PA0478	PA0478	gi|110227054|gb|AE004091.2|:539230-539707	27.5563	23.7514	-0.214371	0.74015	0.998702	no
PA0479	PA0479	gi|110227054|gb|AE004091.2|:539784-540735	6.89621	8.65879	0.328363	0.61495	0.998702	no
PA0480	PA0480	gi|110227054|gb|AE004091.2|:540838-541636	1.81624	1.51604	-0.260652	0.80855	0.998702	no
PA0481	PA0481	gi|110227054|gb|AE004091.2|:541678-542122	29.3048	45.6659	0.63998	0.31415	0.998702	no
PA0482	glcB	gi|110227054|gb|AE004091.2|:542169-544347	591.207	682.826	0.207855	0.72415	0.998702	no
PA0483	PA0483	gi|110227054|gb|AE004091.2|:544653-545097	30.7701	55.241	0.844213	0.17775	0.998702	no
PA0484	PA0484	gi|110227054|gb|AE004091.2|:545128-545644	73.7641	129.884	0.816228	0.1558	0.998702	no
PA0485	PA0485	gi|110227054|gb|AE004091.2|:546333-547230	364.8	329.144	-0.14839	0.8155	0.998702	no
PA0486	PA0486	gi|110227054|gb|AE004091.2|:547431-548406	79.4266	76.4574	-0.054965	0.92195	0.998702	no
PA0487	PA0487	gi|110227054|gb|AE004091.2|:548467-549226	60.0591	58.0189	-0.0498612	0.9296	0.998702	no
PA0488	PA0488	gi|110227054|gb|AE004091.2|:549293-549614	87.6426	48.5276	-0.852828	0.2025	0.998702	no
PA0489	PA0489	gi|110227054|gb|AE004091.2|:549655-550381	66.0155	54.246	-0.283286	0.62005	0.998702	no
PA0490	PA0490	gi|110227054|gb|AE004091.2|:550519-550813	466.558	455.768	-0.0337574	0.95135	0.998702	no
PA0491	PA0491	gi|110227054|gb|AE004091.2|:550866-551793	130.843	163.294	0.319642	0.5924	0.998702	no
PA0492	PA0492	gi|110227054|gb|AE004091.2|:551910-552669	12.8499	23.6978	0.883004	0.1505	0.998702	no
PA0493	PA0493	gi|110227054|gb|AE004091.2|:552745-552994	0	10.0937	inf	0.00835	0.267208	no
PA0494	PA0494	gi|110227054|gb|AE004091.2|:553004-554381	9.46189	9.62161	0.0241494	0.9635	0.998702	no
PA0495	PA0495	gi|110227054|gb|AE004091.2|:554382-556228	18.0839	17.7918	-0.0234946	0.97795	0.998702	no
PA0496	PA0496	gi|110227054|gb|AE004091.2|:554382-556228	16.6011	14.9625	-0.149925	0.85365	0.998702	no
PA0497	PA0497	gi|110227054|gb|AE004091.2|:556274-557276	36.113	34.8231	-0.0524749	0.92585	0.998702	no
PA0498	PA0498	gi|110227054|gb|AE004091.2|:557353-558361	9.94156	11.0905	0.157774	0.7969	0.998702	no
PA0499	PA0499	gi|110227054|gb|AE004091.2|:558376-559078	3.7749	6.45651	0.774317	0.32105	0.998702	no
PA0500	bioB	gi|110227054|gb|AE004091.2|:559643-560702	342.363	406.819	0.248862	0.68095	0.998702	no
PA0501	bioF	gi|110227054|gb|AE004091.2|:560807-563545	80.6092	76.3521	-0.0782762	0.92725	0.998702	no
PA0502	PA0502	gi|110227054|gb|AE004091.2|:560807-563545	86.5749	100.094	0.20934	0.8606	0.998702	no
PA0503	PA0503	gi|110227054|gb|AE004091.2|:560807-563545	34.8663	32.483	-0.102147	0.9586	0.998702	no
PA0504	bioD	gi|110227054|gb|AE004091.2|:563548-564235	35.4657	33.7327	-0.0722762	0.89985	0.998702	no
PA0505	PA0505	gi|110227054|gb|AE004091.2|:564343-564574	29965.1	38968.1	0.37901	0.5544	0.998702	no
PA0506	PA0506	gi|110227054|gb|AE004091.2|:564913-566719	2418.6	2463.5	0.0265375	0.95715	0.998702	no
PA0507	PA0507	gi|110227054|gb|AE004091.2|:566931-568728	20.0356	24.5225	0.291537	0.61	0.998702	no
PA0508	PA0508	gi|110227054|gb|AE004091.2|:569001-570780	1632.51	1443.27	-0.177748	0.73595	0.998702	no
PA0509	nirN	gi|110227054|gb|AE004091.2|:571110-573422	23.4274	21.5989	-0.117244	0.8732	0.998702	no
PA0510	nirE	gi|110227054|gb|AE004091.2|:571110-573422	33.9798	27.1905	-0.321576	0.73785	0.998702	no
PA0511	nirJ	gi|110227054|gb|AE004091.2|:573432-576489	16.1782	19.4098	0.262734	0.77365	0.998702	no
PA0512	nirH	gi|110227054|gb|AE004091.2|:573432-576489	26.7261	32.3384	0.274996	0.8503	0.998702	no
PA0513	nirG	gi|110227054|gb|AE004091.2|:573432-576489	14.6524	16.9406	0.209346	0.90045	0.998702	no
PA0514	nirL	gi|110227054|gb|AE004091.2|:573432-576489	22.2326	19.9754	-0.154454	0.92345	0.998702	no
PA0515	PA0515	gi|110227054|gb|AE004091.2|:573432-576489	25.2074	28.0953	0.156479	0.943	0.998702	no
PA0516	nirF	gi|110227054|gb|AE004091.2|:576497-578343	24.7938	25.1617	0.0212516	0.97125	0.998702	no
PA0517	nirC	gi|110227054|gb|AE004091.2|:576497-578343	10.2826	21.4678	1.06197	0.5393	0.998702	no
PA0518	nirM	gi|110227054|gb|AE004091.2|:576497-578343	31.6313	27.6175	-0.195768	0.58455	0.998702	no
PA0519	nirS	gi|110227054|gb|AE004091.2|:578393-580100	41.5707	38.7412	-0.101698	0.86375	0.998702	no
PA0520	nirQ	gi|110227054|gb|AE004091.2|:580315-581098	37.0804	39.766	0.100878	0.8599	0.998702	no
PA0521	PA0521	gi|110227054|gb|AE004091.2|:581132-581660	5.62605	10.1295	0.848361	0.27475	0.998702	no
PA0522	PA0522	gi|110227054|gb|AE004091.2|:581667-581925	0	0	0	1	1	no
PA0523	norC	gi|110227054|gb|AE004091.2|:582014-583855	117.568	79.3605	-0.567	0.62885	0.998702	no
PA0524	norB	gi|110227054|gb|AE004091.2|:582014-583855	49.2876	28.4966	-0.790437	0.253	0.998702	no
PA0525	PA0525	gi|110227054|gb|AE004091.2|:583856-585695	22.2798	12.4092	-0.844325	0.1553	0.998702	no
PA0526	PA0526	gi|110227054|gb|AE004091.2|:585701-585896	171.977	111.834	-0.620855	0.3121	0.998702	no
PA0527	dnr	gi|110227054|gb|AE004091.2|:585979-586663	210.334	260.551	0.308883	0.61215	0.998702	no
PA0527.1	rsmY	gi|110227054|gb|AE004091.2|:586866-586990	0	0	0	1	1	no
PA0528	PA0528	gi|110227054|gb|AE004091.2|:587016-587895	35.0375	42.1731	0.267422	0.63745	0.998702	no
PA0529	PA0529	gi|110227054|gb|AE004091.2|:587996-588698	104.439	200.767	0.942862	0.1137	0.974409	no
PA0530	PA0530	gi|110227054|gb|AE004091.2|:588923-590821	60.7171	94.1235	0.632452	0.3389	0.998702	no
PA0531	PA0531	gi|110227054|gb|AE004091.2|:588923-590821	38.0587	53.8256	0.500065	0.7343	0.998702	no
PA0532	PA0532	gi|110227054|gb|AE004091.2|:590895-591402	39.2794	45.0498	0.197749	0.7388	0.998702	no
PA0533	PA0533	gi|110227054|gb|AE004091.2|:591444-592935	33.7979	35.4772	0.0699595	0.9058	0.998702	no
PA0534	pauB1	gi|110227054|gb|AE004091.2|:593272-594562	921.443	1081.27	0.230764	0.6828	0.998702	no
PA0535	PA0535	gi|110227054|gb|AE004091.2|:594579-595134	408.852	351.167	-0.219424	0.7171	0.998702	no
PA0536	PA0536	gi|110227054|gb|AE004091.2|:595244-596270	150.611	138.128	-0.12482	0.8321	0.998702	no
PA0537	PA0537	gi|110227054|gb|AE004091.2|:596273-596882	318.839	393.865	0.304872	0.62325	0.998702	no
PA0538	dsbB	gi|110227054|gb|AE004091.2|:596969-597479	62.341	64.0525	0.0390728	0.9465	0.998702	no
PA0539	PA0539	gi|110227054|gb|AE004091.2|:597707-598538	35.7298	22.6186	-0.659622	0.26225	0.998702	no
PA0540	PA0540	gi|110227054|gb|AE004091.2|:598607-598994	25.8886	22.3269	-0.213534	0.76215	0.998702	no
PA0541	PA0541	gi|110227054|gb|AE004091.2|:599106-599565	138.749	113.779	-0.286244	0.6141	0.998702	no
PA0542	PA0542	gi|110227054|gb|AE004091.2|:599756-600176	109.477	93.0848	-0.234015	0.68565	0.998702	no
PA0543	PA0543	gi|110227054|gb|AE004091.2|:600425-601394	60.3142	74.4185	0.303163	0.59805	0.998702	no
PA0544	PA0544	gi|110227054|gb|AE004091.2|:601397-602141	27.3436	33.698	0.301461	0.6135	0.998702	no
PA0545	PA0545	gi|110227054|gb|AE004091.2|:602345-603650	84.3652	101.539	0.267306	0.65495	0.998702	no
PA0546	metK	gi|110227054|gb|AE004091.2|:603705-604896	656.665	673.247	0.0359799	0.9547	0.998702	no
PA0547	PA0547	gi|110227054|gb|AE004091.2|:604911-605913	778.793	725.603	-0.10206	0.86795	0.998702	no
PA0548	tktA	gi|110227054|gb|AE004091.2|:606159-609999	264.593	258.217	-0.0351883	0.9552	0.998702	no
PA0549	PA0549	gi|110227054|gb|AE004091.2|:606159-609999	131.017	107.114	-0.290607	0.85635	0.998702	no
PA0550	PA0550	gi|110227054|gb|AE004091.2|:606159-609999	10.3785	12.8863	0.312238	0.89375	0.998702	no
PA0551	epd	gi|110227054|gb|AE004091.2|:610213-611275	150.237	163.646	0.123335	0.8455	0.998702	no
PA0552	pgk	gi|110227054|gb|AE004091.2|:611280-612444	217.162	202.976	-0.0974619	0.8721	0.998702	no
PA0553	PA0553	gi|110227054|gb|AE004091.2|:612516-612717	669.201	866.897	0.373422	0.65405	0.998702	no
PA0554	PA0554	gi|110227054|gb|AE004091.2|:612876-613218	230.742	246.097	0.0929445	0.87125	0.998702	no
PA0555	fda	gi|110227054|gb|AE004091.2|:613337-614402	387.469	446.028	0.203051	0.7267	0.998702	no
PA0556	PA0556	gi|110227054|gb|AE004091.2|:614467-614950	48.2034	42.5801	-0.178956	0.76565	0.998702	no
PA0557	PA0557	gi|110227054|gb|AE004091.2|:614951-617549	24.4551	41.7524	0.771722	0.68795	0.998702	no
PA0558	PA0558	gi|110227054|gb|AE004091.2|:614951-617549	84.5432	86.9605	0.0406718	0.9644	0.998702	no
PA0559	PA0559	gi|110227054|gb|AE004091.2|:614951-617549	45.4553	44.255	-0.0386067	0.96645	0.998702	no
PA0560	PA0560	gi|110227054|gb|AE004091.2|:617661-618150	63.6506	77.6057	0.285989	0.6213	0.998702	no
PA0561	PA0561	gi|110227054|gb|AE004091.2|:618175-619330	46.8179	45.7447	-0.0334569	0.9553	0.998702	no
PA0562	PA0562	gi|110227054|gb|AE004091.2|:619331-620006	84.3094	83.8189	-0.00841926	0.98765	0.998702	no
PA0563	PA0563	gi|110227054|gb|AE004091.2|:620134-620488	739.866	800.076	0.112873	0.8563	0.998702	no
PA0564	PA0564	gi|110227054|gb|AE004091.2|:620665-621577	19.3302	25.6514	0.408182	0.4878	0.998702	no
PA0565	PA0565	gi|110227054|gb|AE004091.2|:621694-622538	138.8	102.23	-0.441183	0.6664	0.998702	no
PA0566	PA0566	gi|110227054|gb|AE004091.2|:621694-622538	63.6082	94.8945	0.577112	0.4177	0.998702	no
PA0567	PA0567	gi|110227054|gb|AE004091.2|:622725-622884	0	0	0	1	1	no
PA0568	PA0568	gi|110227054|gb|AE004091.2|:622893-623352	25.8453	23.8458	-0.116168	0.8607	0.998702	no
PA0569	PA0569	gi|110227054|gb|AE004091.2|:623367-623838	22.5142	26.9948	0.261849	0.694	0.998702	no
PA0570	PA0570	gi|110227054|gb|AE004091.2|:623851-624803	17.2561	10.6083	-0.701908	0.5844	0.998702	no
PA0571	PA0571	gi|110227054|gb|AE004091.2|:623851-624803	35.4502	49.7421	0.488674	0.4189	0.998702	no
PA0572	PA0572	gi|110227054|gb|AE004091.2|:624993-627765	5.29926	4.7677	-0.152498	0.7973	0.998702	no
PA0573	PA0573	gi|110227054|gb|AE004091.2|:628334-628670	16.2952	15.6288	-0.0602405	0.92295	0.998702	no
PA0574	PA0574	gi|110227054|gb|AE004091.2|:628762-629884	18.7511	21.617	0.205193	0.728	0.998702	no
PA0574.1	PA0574.1	gi|110227054|gb|AE004091.2|:630433-630510	0	0	0	1	1	no
PA0575	PA0575	gi|110227054|gb|AE004091.2|:630526-634264	41.5364	36.9425	-0.169093	0.79145	0.998702	no
PA0576	rpoD	gi|110227054|gb|AE004091.2|:634370-636224	2268.4	2213.42	-0.035396	0.9446	0.998702	no
PA0577	dnaG	gi|110227054|gb|AE004091.2|:636303-638298	275.558	236.546	-0.220236	0.70205	0.998702	no
PA0578	PA0578	gi|110227054|gb|AE004091.2|:638380-638830	923.895	602.835	-0.615967	0.31565	0.998702	no
PA0579	rpsU	gi|110227054|gb|AE004091.2|:638899-639115	40520.8	31446.9	-0.365742	0.5501	0.998702	no
PA0580	gcp	gi|110227054|gb|AE004091.2|:639315-640341	396.133	332.36	-0.253238	0.6796	0.998702	no
PA0581	PA0581	gi|110227054|gb|AE004091.2|:640419-640989	184.847	222.958	0.270442	0.64805	0.998702	no
PA0582	folB	gi|110227054|gb|AE004091.2|:641072-643164	122.18	115.313	-0.0834437	0.9587	0.998702	no
PA0583	PA0583	gi|110227054|gb|AE004091.2|:641072-643164	100.454	74.834	-0.424765	0.769	0.998702	no
PA0584	cca	gi|110227054|gb|AE004091.2|:641072-643164	76.804	79.2681	0.0455581	0.94985	0.998702	no
PA0585	PA0585	gi|110227054|gb|AE004091.2|:643207-643714	44.2585	48.8956	0.143749	0.8091	0.998702	no
PA0586	PA0586	gi|110227054|gb|AE004091.2|:643807-646629	91.6974	167.388	0.868245	0.30385	0.998702	no
PA0587	PA0587	gi|110227054|gb|AE004091.2|:643807-646629	107.401	196.252	0.869699	0.33035	0.998702	no
PA0588	PA0588	gi|110227054|gb|AE004091.2|:646729-648652	279.514	670.797	1.26296	0.0358	0.593836	no
PA0589	PA0589	gi|110227054|gb|AE004091.2|:648930-649263	117.959	124.289	0.0754148	0.90145	0.998702	no
PA0590	apaH	gi|110227054|gb|AE004091.2|:649306-650538	151.396	164.663	0.121189	0.8719	0.998702	no
PA0591	PA0591	gi|110227054|gb|AE004091.2|:649306-650538	346.384	365.689	0.0782442	0.94445	0.998702	no
PA0592	ksgA	gi|110227054|gb|AE004091.2|:650574-651381	221.319	210.746	-0.0706238	0.90905	0.998702	no
PA0593	pdxA	gi|110227054|gb|AE004091.2|:651496-656527	77.5545	76.8803	-0.0125965	0.80725	0.998702	no
PA0594	surA	gi|110227054|gb|AE004091.2|:651496-656527	284.771	375.444	0.398796	0.77365	0.998702	no
PA0595	lptD	gi|110227054|gb|AE004091.2|:651496-656527	554.579	599.581	0.112562	0.85125	0.998702	no
PA0596	PA0596	gi|110227054|gb|AE004091.2|:656653-658341	166.282	222.408	0.419582	0.5268	0.998702	no
PA0597	PA0597	gi|110227054|gb|AE004091.2|:656653-658341	104.718	100.19	-0.0637703	0.96315	0.998702	no
PA0598	PA0598	gi|110227054|gb|AE004091.2|:658342-659101	86.3175	91.5227	0.0844764	0.8804	0.998702	no
PA0599	PA0599	gi|110227054|gb|AE004091.2|:659101-660163	31.6934	37.647	0.248354	0.65725	0.998702	no
PA0600	agtS	gi|110227054|gb|AE004091.2|:660314-662708	35.8099	32.4597	-0.141706	0.82255	0.998702	no
PA0601	agtR	gi|110227054|gb|AE004091.2|:662753-663386	90.2145	113.268	0.328311	0.57825	0.998702	no
PA0602	PA0602	gi|110227054|gb|AE004091.2|:663514-664549	26.4442	28.4283	0.104376	0.85715	0.998702	no
PA0603	agtA	gi|110227054|gb|AE004091.2|:664782-665892	90.9305	62.5654	-0.539398	0.36385	0.998702	no
PA0604	agtB	gi|110227054|gb|AE004091.2|:665947-666994	56.7304	41.82	-0.439926	0.4401	0.998702	no
PA0605	agtC	gi|110227054|gb|AE004091.2|:667107-668355	15.9562	13.6305	-0.227281	0.6933	0.998702	no
PA0606	agtD	gi|110227054|gb|AE004091.2|:668460-669291	11.5021	10.9521	-0.0706797	0.91035	0.998702	no
PA0607	rpe	gi|110227054|gb|AE004091.2|:669414-670907	284.043	311.701	0.134058	0.8648	0.998702	no
PA0608	PA0608	gi|110227054|gb|AE004091.2|:669414-670907	181.168	160.265	-0.176868	0.85065	0.998702	no
PA0609	trpE	gi|110227054|gb|AE004091.2|:670979-672458	137.553	138.394	0.00879734	0.9884	0.998702	no
PA0610	prtN	gi|110227054|gb|AE004091.2|:672776-673091	103.329	149.595	0.533819	0.3912	0.998702	no
PA0611	prtR	gi|110227054|gb|AE004091.2|:673190-673961	64.6797	73.4167	0.182794	0.7473	0.998702	no
PA0612	ptrB	gi|110227054|gb|AE004091.2|:674418-674619	0	236.427	inf	0.02775	0.515758	no
PA0613	PA0613	gi|110227054|gb|AE004091.2|:674666-675026	8.99729	22.8096	1.34208	0.12795	0.998702	no
PA0614	PA0614	gi|110227054|gb|AE004091.2|:675389-675839	0.710689	7.84755	3.46495	0.1203	0.988385	no
PA0615	PA0615	gi|110227054|gb|AE004091.2|:675860-676930	42.2273	38.7	-0.125842	0.867	0.998702	no
PA0616	PA0616	gi|110227054|gb|AE004091.2|:675860-676930	18.0045	25.0593	0.476989	0.6382	0.998702	no
PA0617	PA0617	gi|110227054|gb|AE004091.2|:677082-678819	3.61522	0	#NAME?	0.17385	0.998702	no
PA0618	PA0618	gi|110227054|gb|AE004091.2|:677082-678819	5.57149	7.57776	0.443709	0.5602	0.998702	no
PA0619	PA0619	gi|110227054|gb|AE004091.2|:677082-678819	5.00658	9.41289	0.910813	0.47145	0.998702	no
PA0620	PA0620	gi|110227054|gb|AE004091.2|:678820-681351	11.6795	14.8369	0.345204	0.5873	0.998702	no
PA0621	PA0621	gi|110227054|gb|AE004091.2|:678820-681351	22.4446	40.1972	0.840726	0.5148	0.998702	no
PA0622	PA0622	gi|110227054|gb|AE004091.2|:681393-682554	4.99431	10.7185	1.10174	0.09465	0.913645	no
PA0623	PA0623	gi|110227054|gb|AE004091.2|:682566-683070	2.79881	5.00508	0.838581	0.39285	0.998702	no
PA0624	PA0624	gi|110227054|gb|AE004091.2|:683084-683429	19.2627	18.7881	-0.0359913	0.93885	0.998702	no
PA0625	PA0625	gi|110227054|gb|AE004091.2|:683598-685836	4.79174	6.9487	0.536196	0.36745	0.998702	no
PA0626	PA0626	gi|110227054|gb|AE004091.2|:685845-686899	10.4984	13.0861	0.31787	0.60795	0.998702	no
PA0627	PA0627	gi|110227054|gb|AE004091.2|:685845-686899	0	56.9976	inf	0.2128	0.998702	no
PA0628	PA0628	gi|110227054|gb|AE004091.2|:686956-687946	3.26637	5.96124	0.867924	0.231	0.998702	no
PA0629	PA0629	gi|110227054|gb|AE004091.2|:687978-689221	1.49674	4.77299	1.67307	0.12195	0.990805	no
PA0630	PA0630	gi|110227054|gb|AE004091.2|:687978-689221	2.50387	0	#NAME?	0.1724	0.998702	no
PA0631	PA0631	gi|110227054|gb|AE004091.2|:687978-689221	0	0	0	1	1	no
PA0632	PA0632	gi|110227054|gb|AE004091.2|:689235-689466	0	0	0	1	1	no
PA0633	PA0633	gi|110227054|gb|AE004091.2|:689536-690031	5.22278	11.5468	1.1446	0.1571	0.998702	no
PA0634	PA0634	gi|110227054|gb|AE004091.2|:690042-690390	11.5041	13.6393	0.245625	0.7797	0.998702	no
PA0635	PA0635	gi|110227054|gb|AE004091.2|:690419-690674	27.8573	8.37611	-1.7337	0.10815	0.958315	no
PA0636	PA0636	gi|110227054|gb|AE004091.2|:690720-692890	4.21339	4.74865	0.172539	0.79705	0.998702	no
PA0637	PA0637	gi|110227054|gb|AE004091.2|:690720-692890	13.7528	21.0477	0.613936	0.6855	0.998702	no
PA0638	PA0638	gi|110227054|gb|AE004091.2|:692897-693593	2.23165	3.42844	0.619441	0.4864	0.998702	no
PA0639	PA0639	gi|110227054|gb|AE004091.2|:693595-694366	1.36455	3.72403	1.44844	0.13865	0.998702	no
PA0640	PA0640	gi|110227054|gb|AE004091.2|:694420-695023	5.63928	4.75184	-0.247025	0.75445	0.998702	no
PA0641	PA0641	gi|110227054|gb|AE004091.2|:695081-698696	4.18294	4.94935	0.242722	0.6799	0.998702	no
PA0642	PA0642	gi|110227054|gb|AE004091.2|:698931-699720	2.90175	6.68109	1.20316	0.12055	0.988385	no
PA0643	PA0643	gi|110227054|gb|AE004091.2|:699743-701381	10.4695	11.6065	0.148748	0.8211	0.998702	no
PA0644	PA0644	gi|110227054|gb|AE004091.2|:699743-701381	13.0362	31.2577	1.26169	0.50275	0.998702	no
PA0645	PA0645	gi|110227054|gb|AE004091.2|:699743-701381	15.3353	115.12	2.90821	0.33335	0.998702	no
PA0646	PA0646	gi|110227054|gb|AE004091.2|:701476-703058	15.7587	20.752	0.397098	0.5356	0.998702	no
PA0647	PA0647	gi|110227054|gb|AE004091.2|:701476-703058	27.6491	44.6146	0.690284	0.73105	0.998702	no
PA0648	PA0648	gi|110227054|gb|AE004091.2|:701476-703058	76.6763	76.7466	0.00132218	0.5816	0.998702	no
PA0649	trpG	gi|110227054|gb|AE004091.2|:703476-704082	212.886	237.892	0.160225	0.7925	0.998702	no
PA0650	trpD	gi|110227054|gb|AE004091.2|:704083-705966	154.268	166.99	0.11432	0.86935	0.998702	no
PA0651	trpC	gi|110227054|gb|AE004091.2|:704083-705966	104.398	89.2991	-0.225379	0.842	0.998702	no
PA0652	vfr	gi|110227054|gb|AE004091.2|:706027-706672	418.649	489.794	0.226435	0.71805	0.998702	no
PA0653	PA0653	gi|110227054|gb|AE004091.2|:706943-707366	137.152	121.293	-0.177281	0.76	0.998702	no
PA0654	speD	gi|110227054|gb|AE004091.2|:707685-708480	241.585	321.166	0.410788	0.52215	0.998702	no
PA0655	PA0655	gi|110227054|gb|AE004091.2|:708534-709182	439.43	433.492	-0.0196273	0.97715	0.998702	no
PA0656	PA0656	gi|110227054|gb|AE004091.2|:709281-709620	37.8545	56.9808	0.590012	0.38965	0.998702	no
PA0657	PA0657	gi|110227054|gb|AE004091.2|:709698-711180	44.4313	46.7604	0.0737104	0.89645	0.998702	no
PA0658	PA0658	gi|110227054|gb|AE004091.2|:711219-712020	98.8332	122.37	0.308184	0.6074	0.998702	no
PA0659	PA0659	gi|110227054|gb|AE004091.2|:712080-713157	83.3839	91.226	0.129676	0.83285	0.998702	no
PA0660	PA0660	gi|110227054|gb|AE004091.2|:713278-714247	100.26	120.834	0.269282	0.65855	0.998702	no
PA0661	PA0661	gi|110227054|gb|AE004091.2|:714263-714686	187.249	181.108	-0.0481074	0.9332	0.998702	no
PA0662	argC	gi|110227054|gb|AE004091.2|:714976-716730	99.0751	118.627	0.259833	0.71885	0.998702	no
PA0663	PA0663	gi|110227054|gb|AE004091.2|:714976-716730	79.2619	79.7696	0.00921163	0.99455	0.998702	no
PA0664	PA0664	gi|110227054|gb|AE004091.2|:716730-717153	143.722	132.924	-0.112685	0.841	0.998702	no
PA0665	PA0665	gi|110227054|gb|AE004091.2|:717230-717581	446.934	416.969	-0.100121	0.86225	0.998702	no
PA0666	PA0666	gi|110227054|gb|AE004091.2|:717634-718726	295.847	283.298	-0.0625343	0.91645	0.998702	no
PA0667	PA0667	gi|110227054|gb|AE004091.2|:718728-720072	462.153	493.582	0.0949191	0.8774	0.998702	no
PA0668	tyrZ	gi|110227054|gb|AE004091.2|:720356-721556	267.152	264.089	-0.0166346	0.98005	0.998702	no
PA0668.1	PA0668.1	gi|110227054|gb|AE004091.2|:722095-723631	0	0	0	1	1	no
PA0668.2	PA0668.2	gi|110227054|gb|AE004091.2|:723695-723772	0	0	0	1	1	no
PA0668.3	PA0668.3	gi|110227054|gb|AE004091.2|:723800-723876	0	0	0	1	1	no
PA0668.4	PA0668.4	gi|110227054|gb|AE004091.2|:724103-726994	0.10767	0.0517287	-1.05758	1	1	no
PA0668.5	PA0668.5	gi|110227054|gb|AE004091.2|:727135-727255	0	0	0	1	1	no
PA0669	PA0669	gi|110227054|gb|AE004091.2|:727607-732094	0	0	0	1	1	no
PA0670	PA0670	gi|110227054|gb|AE004091.2|:727607-732094	0	0	0	1	1	no
PA0671	PA0671	gi|110227054|gb|AE004091.2|:732101-732653	0	0	0	1	1	no
PA0672	hemO	gi|110227054|gb|AE004091.2|:732958-733555	0	0	0	1	1	no
PA0673	PA0673	gi|110227054|gb|AE004091.2|:733672-733993	0	0	0	1	1	no
PA0674	vreA	gi|110227054|gb|AE004091.2|:734158-735417	0	0	0	1	1	no
PA0675	vreI	gi|110227054|gb|AE004091.2|:734158-735417	0	0	0	1	1	no
PA0676	vreR	gi|110227054|gb|AE004091.2|:735486-736446	0	0	0	1	1	no
PA0677	hxcW	gi|110227054|gb|AE004091.2|:736455-737530	0	0	0	1	1	no
PA0678	hxcU	gi|110227054|gb|AE004091.2|:736455-737530	0	0	0	1	1	no
PA0679	hxcP	gi|110227054|gb|AE004091.2|:737676-738108	0	0	0	1	1	no
PA0680	hxcV	gi|110227054|gb|AE004091.2|:738110-738485	0	0	0	1	1	no
PA0681	hxcT	gi|110227054|gb|AE004091.2|:738718-739168	0	0	0	1	1	no
PA0682	hxcX	gi|110227054|gb|AE004091.2|:739175-740141	0	0	0	1	1	no
PA0683	hxcY	gi|110227054|gb|AE004091.2|:740202-746956	0	0	0	1	1	no
PA0684	hxcZ	gi|110227054|gb|AE004091.2|:740202-746956	0	0	0	1	1	no
PA0685	hxcQ	gi|110227054|gb|AE004091.2|:740202-746956	0	0	0	1	1	no
PA0686	hxcR	gi|110227054|gb|AE004091.2|:740202-746956	0	0	0	1	1	no
PA0687	hxcS	gi|110227054|gb|AE004091.2|:740202-746956	0	0	0	1	1	no
PA0688	lapA	gi|110227054|gb|AE004091.2|:747469-748576	0	0	0	1	1	no
PA0689	lapB	gi|110227054|gb|AE004091.2|:748661-749774	0	0	0	1	1	no
PA0690	pdtA	gi|110227054|gb|AE004091.2|:749956-762499	0	0	0	1	1	no
PA0691	phdA	gi|110227054|gb|AE004091.2|:762890-763493	0	0	0	1	1	no
PA0692	pdtB	gi|110227054|gb|AE004091.2|:763656-765291	0	0	0	1	1	no
PA0693	exbB2	gi|110227054|gb|AE004091.2|:765314-767162	0	0	0	1	1	no
PA0694	exbD2	gi|110227054|gb|AE004091.2|:767172-767592	0	0	0	1	1	no
PA0695	PA0695	gi|110227054|gb|AE004091.2|:767600-768347	0	0	0	1	1	no
PA0696	PA0696	gi|110227054|gb|AE004091.2|:768414-770121	0	0	0	1	1	no
PA0697	PA0697	gi|110227054|gb|AE004091.2|:770155-770818	0	0	0	1	1	no
PA0698	PA0698	gi|110227054|gb|AE004091.2|:770846-771326	0	0	0	1	1	no
PA0699	PA0699	gi|110227054|gb|AE004091.2|:771330-772700	0	0	0	1	1	no
PA0700	PA0700	gi|110227054|gb|AE004091.2|:771330-772700	0	0	0	1	1	no
PA0701	PA0701	gi|110227054|gb|AE004091.2|:772709-773696	0	0	0	1	1	no
PA0702	PA0702	gi|110227054|gb|AE004091.2|:774415-775321	0	0	0	1	1	no
PA0703	PA0703	gi|110227054|gb|AE004091.2|:775399-776716	0	0	0	1	1	no
PA0704	PA0704	gi|110227054|gb|AE004091.2|:776786-778181	0	0	0	1	1	no
PA0705	migA	gi|110227054|gb|AE004091.2|:778308-779208	0	0	0	1	1	no
PA0706	cat	gi|110227054|gb|AE004091.2|:779462-780101	0	0	0	1	1	no
PA0707	toxR	gi|110227054|gb|AE004091.2|:780193-780973	0	0	0	1	1	no
PA0708	PA0708	gi|110227054|gb|AE004091.2|:781258-782205	98.4718	91.8568	-0.100325	0.8639	0.998702	no
PA0708.1	PA0708.1	gi|110227054|gb|AE004091.2|:781258-782205	0	0	0	1	1	no
PA0709	PA0709	gi|110227054|gb|AE004091.2|:782228-782525	6341.16	5584.35	-0.183356	0.7576	0.998702	no
PA0710	gloA2	gi|110227054|gb|AE004091.2|:782569-782965	6550.01	6180.82	-0.0837	0.8807	0.998702	no
PA0711	PA0711	gi|110227054|gb|AE004091.2|:783008-783515	73.5797	64.8278	-0.182695	0.75185	0.998702	no
PA0712	PA0712	gi|110227054|gb|AE004091.2|:783575-783833	102.544	138.008	0.428506	0.56315	0.998702	no
PA0713	PA0713	gi|110227054|gb|AE004091.2|:784172-784466	2921.82	2973.97	0.0255215	0.96745	0.998702	no
PA0714	PA0714	gi|110227054|gb|AE004091.2|:784697-785174	3656.85	3372.07	-0.116965	0.8402	0.998702	no
PA0714.1	phrD	gi|110227054|gb|AE004091.2|:785497-785570	0	0	0	1	1	no
PA0715	PA0715	gi|110227054|gb|AE004091.2|:785968-786925	565.919	560.714	-0.0133305	0.9802	0.998702	no
PA0716	PA0716	gi|110227054|gb|AE004091.2|:786927-788253	302.729	295.174	-0.0364641	0.9526	0.998702	no
PA0717	PA0717	gi|110227054|gb|AE004091.2|:789143-789356	164.698	168.701	0.0346429	0.87435	0.998702	no
PA0718	PA0718	gi|110227054|gb|AE004091.2|:789359-789650	79.9515	72.9583	-0.132054	0.85065	0.998702	no
PA0719	PA0719	gi|110227054|gb|AE004091.2|:789653-790031	42.0852	37.7073	-0.158466	0.8153	0.998702	no
PA0720	PA0720	gi|110227054|gb|AE004091.2|:790165-790600	106.775	116.903	0.130734	0.8169	0.998702	no
PA0721	PA0721	gi|110227054|gb|AE004091.2|:790616-790709	0	0	0	1	1	no
PA0722	PA0722	gi|110227054|gb|AE004091.2|:790721-790973	68.3314	45.9001	-0.574051	0.579	0.998702	no
PA0723	coaB	gi|110227054|gb|AE004091.2|:790985-791234	257.439	191.781	-0.424768	0.5489	0.998702	no
PA0724	PA0724	gi|110227054|gb|AE004091.2|:791369-792632	17.8253	17.9024	0.00622859	0.99175	0.998702	no
PA0725	PA0725	gi|110227054|gb|AE004091.2|:792636-792993	9.24342	6.90766	-0.420229	0.65145	0.998702	no
PA0726	PA0726	gi|110227054|gb|AE004091.2|:792996-794271	11.7906	8.71144	-0.436658	0.471	0.998702	no
PA0727	PA0727	gi|110227054|gb|AE004091.2|:794500-796776	10.9055	16.066	0.55895	0.4749	0.998702	no
PA0728	PA0728	gi|110227054|gb|AE004091.2|:794500-796776	15.4968	12.5847	-0.300304	0.749	0.998702	no
PA0729	PA0729	gi|110227054|gb|AE004091.2|:797250-797598	237.271	339.467	0.516733	0.3648	0.998702	no
PA0729.1	PA0729.1	gi|110227054|gb|AE004091.2|:797720-797794	0	0	0	1	1	no
PA0730	PA0730	gi|110227054|gb|AE004091.2|:797924-798827	40.2819	46.7333	0.214321	0.70425	0.998702	no
PA0731	PA0731	gi|110227054|gb|AE004091.2|:799278-800016	318.755	404.894	0.345097	0.5842	0.998702	no
PA0732	PA0732	gi|110227054|gb|AE004091.2|:800095-801139	98.6683	130.103	0.398995	0.512	0.998702	no
PA0733	PA0733	gi|110227054|gb|AE004091.2|:801274-802239	70.9335	58.0588	-0.288952	0.69535	0.998702	no
PA0734	PA0734	gi|110227054|gb|AE004091.2|:801274-802239	490.669	653.818	0.414138	0.6636	0.998702	no
PA0735	PA0735	gi|110227054|gb|AE004091.2|:802259-804148	17.0823	16.8708	-0.0179783	0.98815	0.998702	no
PA0736	PA0736	gi|110227054|gb|AE004091.2|:802259-804148	24.7573	29.2989	0.242991	0.72165	0.998702	no
PA0737	PA0737	gi|110227054|gb|AE004091.2|:804655-805111	928.088	1361.24	0.552585	0.38535	0.998702	no
PA0738	PA0738	gi|110227054|gb|AE004091.2|:805227-805473	528.61	612.431	0.212344	0.7261	0.998702	no
PA0739	PA0739	gi|110227054|gb|AE004091.2|:805787-806702	17.5325	14.1164	-0.31266	0.5947	0.998702	no
PA0740	sdsA1	gi|110227054|gb|AE004091.2|:806804-808781	29.8848	19.7338	-0.59874	0.31345	0.998702	no
PA0741	PA0741	gi|110227054|gb|AE004091.2|:808815-809457	14.5091	19.2047	0.4045	0.52045	0.998702	no
PA0742	PA0742	gi|110227054|gb|AE004091.2|:809573-809882	13.7728	15.151	0.13759	0.89595	0.998702	no
PA0743	PA0743	gi|110227054|gb|AE004091.2|:810274-811171	24.3933	49.7344	1.02776	0.08035	0.857881	no
PA0744	PA0744	gi|110227054|gb|AE004091.2|:811282-812386	18.9798	29.8128	0.651465	0.26495	0.998702	no
PA0745	PA0745	gi|110227054|gb|AE004091.2|:812444-813263	20.4907	38.1814	0.897904	0.13255	0.998702	no
PA0746	PA0746	gi|110227054|gb|AE004091.2|:813328-814492	12.7559	20.9145	0.713336	0.2303	0.998702	no
PA0747	PA0747	gi|110227054|gb|AE004091.2|:814503-816012	17.8431	24.5091	0.457948	0.41665	0.998702	no
PA0749	PA0749	gi|110227054|gb|AE004091.2|:817081-817903	28.8348	33.14	0.200762	0.7325	0.998702	no
PA0750	ung	gi|110227054|gb|AE004091.2|:818002-818698	29.0114	34.2844	0.240929	0.6786	0.998702	no
PA0751	PA0751	gi|110227054|gb|AE004091.2|:818824-821372	9.20218	12.7609	0.471684	0.5709	0.998702	no
PA0752	PA0752	gi|110227054|gb|AE004091.2|:818824-821372	4.48518	8.86833	0.983496	0.2393	0.998702	no
PA0753	PA0753	gi|110227054|gb|AE004091.2|:821382-821853	5.1461	4.49914	-0.193831	0.83195	0.998702	no
PA0754	PA0754	gi|110227054|gb|AE004091.2|:821901-822885	4.06791	9.76721	1.26366	0.06575	0.787135	no
PA0755	opdH	gi|110227054|gb|AE004091.2|:822914-824198	3.71266	7.70502	1.05335	0.1176	0.983652	no
PA0756	PA0756	gi|110227054|gb|AE004091.2|:824408-826455	50.8779	52.1079	0.0344628	0.97345	0.998702	no
PA0757	PA0757	gi|110227054|gb|AE004091.2|:824408-826455	30.6197	30.5279	-0.00433272	0.9963	0.998702	no
PA0758	PA0758	gi|110227054|gb|AE004091.2|:826462-827299	153.085	123.228	-0.313003	0.602	0.998702	no
PA0759	PA0759	gi|110227054|gb|AE004091.2|:827399-828344	75.8995	80.0005	0.0759196	0.8925	0.998702	no
PA0760	PA0760	gi|110227054|gb|AE004091.2|:828616-828871	891.435	628.209	-0.504886	0.39515	0.998702	no
PA0761	nadB	gi|110227054|gb|AE004091.2|:829275-830892	133.339	157.917	0.244068	0.69945	0.998702	no
PA0762	algU	gi|110227054|gb|AE004091.2|:831300-831882	3671.26	4883	0.411495	0.4663	0.998702	no
PA0763	mucA	gi|110227054|gb|AE004091.2|:831913-832498	3081.5	3602.41	0.22533	0.69745	0.998702	no
PA0764	mucB	gi|110227054|gb|AE004091.2|:832506-833909	1355.51	1373.21	0.0187117	0.9771	0.998702	no
PA0765	mucC	gi|110227054|gb|AE004091.2|:832506-833909	660.357	531.214	-0.313952	0.86915	0.998702	no
PA0766	mucD	gi|110227054|gb|AE004091.2|:833948-835373	733.167	628.966	-0.221161	0.708	0.998702	no
PA0767	lepA	gi|110227054|gb|AE004091.2|:835522-837322	453.231	424.641	-0.0940036	0.8713	0.998702	no
PA0768	lepB	gi|110227054|gb|AE004091.2|:837327-838182	333.488	389.82	0.225173	0.7251	0.998702	no
PA0769	PA0769	gi|110227054|gb|AE004091.2|:838350-840324	301.241	427.35	0.504499	0.78685	0.998702	no
PA0770	rnc	gi|110227054|gb|AE004091.2|:838350-840324	250.445	310.645	0.310772	0.7706	0.998702	no
PA0771	era	gi|110227054|gb|AE004091.2|:838350-840324	264.999	288.894	0.124557	0.8863	0.998702	no
PA0772	recO	gi|110227054|gb|AE004091.2|:840384-841825	57.5672	54.7266	-0.0730042	0.93865	0.998702	no
PA0773	pdxJ	gi|110227054|gb|AE004091.2|:840384-841825	94.4097	88.1924	-0.0982805	0.8947	0.998702	no
PA0774	PA0774	gi|110227054|gb|AE004091.2|:841912-843618	92.5478	67.3219	-0.459122	0.57905	0.998702	no
PA0775	PA0775	gi|110227054|gb|AE004091.2|:841912-843618	110.332	119.243	0.112044	0.8933	0.998702	no
PA0776	PA0776	gi|110227054|gb|AE004091.2|:843722-844295	12.3261	18.2215	0.563924	0.4026	0.998702	no
PA0777	PA0777	gi|110227054|gb|AE004091.2|:844426-845179	69.2559	56.2425	-0.300275	0.6054	0.998702	no
PA0778	icp	gi|110227054|gb|AE004091.2|:845277-845682	338.064	246.286	-0.456961	0.43385	0.998702	no
PA0779	asrA	gi|110227054|gb|AE004091.2|:845792-848192	1094.51	953.702	-0.198674	0.7028	0.998702	no
PA0780	pruR	gi|110227054|gb|AE004091.2|:848382-849135	316.316	362.544	0.19679	0.7631	0.998702	no
PA0781	PA0781	gi|110227054|gb|AE004091.2|:849255-851319	7.13246	11.9937	0.749803	0.2019	0.998702	no
PA0782	putA	gi|110227054|gb|AE004091.2|:851782-854965	86.5767	96.5707	0.157606	0.8042	0.998702	no
PA0783	putP	gi|110227054|gb|AE004091.2|:855276-856797	120.143	116.417	-0.0454514	0.93795	0.998702	no
PA0784	PA0784	gi|110227054|gb|AE004091.2|:856941-857871	82.8012	120.959	0.546796	0.36435	0.998702	no
PA0785	azoR1	gi|110227054|gb|AE004091.2|:857997-858636	17.5453	14.3381	-0.291228	0.6459	0.998702	no
PA0786	PA0786	gi|110227054|gb|AE004091.2|:858645-858951	2.40018	7.95395	1.72853	0.27535	0.998702	no
PA0787	PA0787	gi|110227054|gb|AE004091.2|:859006-860170	24.734	28.8891	0.224026	0.69	0.998702	no
PA0788	PA0788	gi|110227054|gb|AE004091.2|:860174-863300	15.4735	22.4145	0.534636	0.3803	0.998702	no
PA0789	PA0789	gi|110227054|gb|AE004091.2|:864094-865510	391.058	342.585	-0.190918	0.7442	0.998702	no
PA0790	PA0790	gi|110227054|gb|AE004091.2|:865635-866451	3.76816	2.20054	-0.776005	0.36125	0.998702	no
PA0791	PA0791	gi|110227054|gb|AE004091.2|:866557-868808	35.6124	48.8233	0.45519	0.64175	0.998702	no
PA0792	prpD	gi|110227054|gb|AE004091.2|:866557-868808	20.147	33.5407	0.735347	0.33855	0.998702	no
PA0793	PA0793	gi|110227054|gb|AE004091.2|:868942-870130	38.5012	52.181	0.438622	0.4395	0.998702	no
PA0794	PA0794	gi|110227054|gb|AE004091.2|:870248-872855	63.5791	65.8721	0.0511156	0.9342	0.998702	no
PA0795	prpC	gi|110227054|gb|AE004091.2|:872985-874113	129.065	153.565	0.250748	0.6852	0.998702	no
PA0796	prpB	gi|110227054|gb|AE004091.2|:874205-875102	157.128	178.873	0.186997	0.7477	0.998702	no
PA0797	PA0797	gi|110227054|gb|AE004091.2|:875112-875835	122.948	121.522	-0.016833	0.9755	0.998702	no
PA0798	pmtA	gi|110227054|gb|AE004091.2|:875952-876603	23.7573	50.7312	1.0945	0.0737	0.830311	no
PA0799	PA0799	gi|110227054|gb|AE004091.2|:876616-878608	65.5395	57.9819	-0.176762	0.76765	0.998702	no
PA0800	PA0800	gi|110227054|gb|AE004091.2|:879026-881400	187.747	175.872	-0.0942583	0.9614	0.998702	no
PA0801	PA0801	gi|110227054|gb|AE004091.2|:879026-881400	253.709	208.126	-0.28572	0.6705	0.998702	no
PA0802	PA0802	gi|110227054|gb|AE004091.2|:879026-881400	118.139	70.8514	-0.737611	0.78795	0.998702	no
PA0803	PA0803	gi|110227054|gb|AE004091.2|:881485-881926	130.217	119.789	-0.120423	0.8313	0.998702	no
PA0804	PA0804	gi|110227054|gb|AE004091.2|:881957-882779	89.4873	77.891	-0.200225	0.73305	0.998702	no
PA0805	PA0805	gi|110227054|gb|AE004091.2|:882988-883216	68428.2	52201.9	-0.390488	0.50955	0.998702	no
PA0806	PA0806	gi|110227054|gb|AE004091.2|:883776-884172	18.4727	13.914	-0.408849	0.59275	0.998702	no
PA0807	ampDh3	gi|110227054|gb|AE004091.2|:884798-885566	15.9205	33.4464	1.07097	0.07905	0.854306	no
PA0808	PA0808	gi|110227054|gb|AE004091.2|:885634-886108	22.8477	28.5193	0.31989	0.62145	0.998702	no
PA0809	PA0809	gi|110227054|gb|AE004091.2|:886159-887476	8.12843	6.56374	-0.308459	0.621	0.998702	no
PA0810	PA0810	gi|110227054|gb|AE004091.2|:887582-888284	34.9178	35.972	0.0429111	0.94285	0.998702	no
PA0811	PA0811	gi|110227054|gb|AE004091.2|:888314-890854	6.69591	5.78263	-0.211554	0.8054	0.998702	no
PA0812	PA0812	gi|110227054|gb|AE004091.2|:888314-890854	7.61199	4.72707	-0.687326	0.41305	0.998702	no
PA0813	PA0813	gi|110227054|gb|AE004091.2|:891141-892820	10.9699	15.558	0.50411	0.4371	0.998702	no
PA0814	PA0814	gi|110227054|gb|AE004091.2|:891141-892820	16.8997	12.3871	-0.448161	0.768	0.998702	no
PA0815	PA0815	gi|110227054|gb|AE004091.2|:893040-894851	57.5601	66.62	0.210885	0.7937	0.998702	no
PA0816	PA0816	gi|110227054|gb|AE004091.2|:893040-894851	56.8738	62.0004	0.124515	0.8866	0.998702	no
PA0817	PA0817	gi|110227054|gb|AE004091.2|:894951-895377	20.9903	22.8444	0.122113	0.8575	0.998702	no
PA0818	PA0818	gi|110227054|gb|AE004091.2|:895395-895668	4.42044	5.14817	0.21987	0.41335	0.998702	no
PA0819	PA0819	gi|110227054|gb|AE004091.2|:895823-896117	11.664	3.27891	-1.83077	0.0974	0.923391	no
PA0820	PA0820	gi|110227054|gb|AE004091.2|:896415-897228	97.7367	117.26	0.262742	0.66135	0.998702	no
PA0821	PA0821	gi|110227054|gb|AE004091.2|:897334-898423	32.8765	32.9767	0.00439245	0.9947	0.998702	no
PA0822	PA0822	gi|110227054|gb|AE004091.2|:898439-898886	9.37935	9.42236	0.00659957	0.9418	0.998702	no
PA0823	PA0823	gi|110227054|gb|AE004091.2|:898907-899656	0	0	0	1	1	no
PA0824	PA0824	gi|110227054|gb|AE004091.2|:898907-899656	5.81421	6.81221	0.228541	0.77225	0.998702	no
PA0825	PA0825	gi|110227054|gb|AE004091.2|:899829-900165	14.6657	15.6288	0.0917626	0.9142	0.998702	no
PA0826	PA0826	gi|110227054|gb|AE004091.2|:900407-901046	80.0502	62.3707	-0.360037	0.5259	0.998702	no
PA0826.1	PA0826.1	gi|110227054|gb|AE004091.2|:901519-901872	0	0	0	1	1	no
PA0826.2	ssrA	gi|110227054|gb|AE004091.2|:901519-901872	0	0	0	1	1	no
PA0827	PA0827	gi|110227054|gb|AE004091.2|:901933-902812	25.0914	21.7455	-0.206476	0.7209	0.998702	no
PA0828	PA0828	gi|110227054|gb|AE004091.2|:902899-903583	16.0535	8.97346	-0.839154	0.21325	0.998702	no
PA0829	PA0829	gi|110227054|gb|AE004091.2|:903691-904633	17.2593	15.552	-0.150273	0.7959	0.998702	no
PA0830	PA0830	gi|110227054|gb|AE004091.2|:904767-905601	584.079	830.151	0.50721	0.39095	0.998702	no
PA0831	oruR	gi|110227054|gb|AE004091.2|:905725-906745	48.1945	52.9671	0.13623	0.81675	0.998702	no
PA0832	PA0832	gi|110227054|gb|AE004091.2|:906846-907488	73.6339	81.4423	0.145408	0.7928	0.998702	no
PA0833	PA0833	gi|110227054|gb|AE004091.2|:907593-908307	2723.63	3833.65	0.493192	0.38925	0.998702	no
PA0834	PA0834	gi|110227054|gb|AE004091.2|:908376-909291	67.5641	69.959	0.0502531	0.9331	0.998702	no
PA0835	pta	gi|110227054|gb|AE004091.2|:909417-911532	83.5539	106.004	0.343336	0.5899	0.998702	no
PA0836	ackA	gi|110227054|gb|AE004091.2|:911594-912779	84.8528	132.64	0.644481	0.30105	0.998702	no
PA0836.1	P5	gi|110227054|gb|AE004091.2|:912790-912861	0	0	0	1	1	no
PA0837	slyD	gi|110227054|gb|AE004091.2|:913085-913571	2204.86	2644.07	0.262076	0.66125	0.998702	no
PA0838	PA0838	gi|110227054|gb|AE004091.2|:913776-914259	540	516.436	-0.0643707	0.91305	0.998702	no
PA0839	PA0839	gi|110227054|gb|AE004091.2|:914411-915002	160.955	296.243	0.880125	0.1427	0.998702	no
PA0840	PA0840	gi|110227054|gb|AE004091.2|:915042-916155	227.689	273.619	0.265102	0.67475	0.998702	no
PA0841	PA0841	gi|110227054|gb|AE004091.2|:916345-917305	46.0594	47.7888	0.0531762	0.9242	0.998702	no
PA0842	PA0842	gi|110227054|gb|AE004091.2|:917308-918529	7.17497	6.51115	-0.140059	0.8234	0.998702	no
PA0843	plcR	gi|110227054|gb|AE004091.2|:918616-919240	50.1848	62.323	0.312515	0.5863	0.998702	no
PA0844	plcH	gi|110227054|gb|AE004091.2|:919257-921450	4.02462	3.3792	-0.252169	0.6851	0.998702	no
PA0845	cerN	gi|110227054|gb|AE004091.2|:921791-923804	7.41944	5.89954	-0.330708	0.58105	0.998702	no
PA0846	PA0846	gi|110227054|gb|AE004091.2|:924181-924922	101.066	117.265	0.214477	0.7082	0.998702	no
PA0847	PA0847	gi|110227054|gb|AE004091.2|:925006-927746	9.07678	12.4348	0.454125	0.4866	0.998702	no
PA0848	ahpB	gi|110227054|gb|AE004091.2|:925006-927746	14.6253	14.381	-0.0243016	0.9842	0.998702	no
PA0849	trxB2	gi|110227054|gb|AE004091.2|:927879-928830	17.849	18.6951	0.066818	0.9139	0.998702	no
PA0850	PA0850	gi|110227054|gb|AE004091.2|:929083-929503	14.207	27.0792	0.930585	0.2012	0.998702	no
PA0851	PA0851	gi|110227054|gb|AE004091.2|:929513-930476	117.057	127.667	0.125178	0.82915	0.998702	no
PA0852	cbpD	gi|110227054|gb|AE004091.2|:930652-934112	29.6642	27.2943	-0.120126	0.9425	0.998702	no
PA0852.1	PA0852.1	gi|110227054|gb|AE004091.2|:930652-934112	12.3543	10.6659	-0.212005	0.87575	0.998702	no
PA0853	PA0853	gi|110227054|gb|AE004091.2|:930652-934112	74.8969	96.2834	0.36238	0.84605	0.998702	no
PA0854	fumC2	gi|110227054|gb|AE004091.2|:930652-934112	120.947	183.15	0.598652	0.42085	0.998702	no
PA0855	PA0855	gi|110227054|gb|AE004091.2|:934240-935260	21.4198	24.3362	0.184164	0.74955	0.998702	no
PA0856	PA0856	gi|110227054|gb|AE004091.2|:935426-935975	723.783	1066.86	0.559735	0.36655	0.998702	no
PA0857	bolA	gi|110227054|gb|AE004091.2|:935988-936294	369.628	768.881	1.05669	0.07335	0.82807	no
PA0858	PA0858	gi|110227054|gb|AE004091.2|:936458-937397	516.319	493.051	-0.0665241	0.9085	0.998702	no
PA0859	PA0859	gi|110227054|gb|AE004091.2|:937436-939822	208.654	132.26	-0.657736	0.6939	0.998702	no
PA0860	PA0860	gi|110227054|gb|AE004091.2|:937436-939822	188.035	148.067	-0.344753	0.60095	0.998702	no
PA0861	rbdA	gi|110227054|gb|AE004091.2|:940116-942573	56.8198	60.5189	0.0909904	0.88655	0.998702	no
PA0862	PA0862	gi|110227054|gb|AE004091.2|:942647-943430	207.01	245.613	0.246689	0.6946	0.998702	no
PA0863	PA0863	gi|110227054|gb|AE004091.2|:943481-944441	13.8178	15.7353	0.187477	0.7569	0.998702	no
PA0864	PA0864	gi|110227054|gb|AE004091.2|:944723-945512	17.6743	17.4736	-0.0164761	0.9828	0.998702	no
PA0865	hpd	gi|110227054|gb|AE004091.2|:945833-946907	263.314	96.7415	-1.44458	0.02195	0.456152	no
PA0866	aroP2	gi|110227054|gb|AE004091.2|:947204-948623	84.4083	68.0816	-0.31012	0.6115	0.998702	no
PA0867	mliC	gi|110227054|gb|AE004091.2|:948775-949159	158.773	202.451	0.350608	0.5435	0.998702	no
PA0868	PA0868	gi|110227054|gb|AE004091.2|:949279-949693	114.331	145.02	0.343033	0.5514	0.998702	no
PA0869	pbpG	gi|110227054|gb|AE004091.2|:949715-950648	114.496	113.551	-0.0119637	0.9842	0.998702	no
PA0870	phhC	gi|110227054|gb|AE004091.2|:950961-952514	131.855	100.137	-0.396977	0.52765	0.998702	no
PA0871	phhB	gi|110227054|gb|AE004091.2|:950961-952514	138.651	113.286	-0.291496	0.8622	0.998702	no
PA0872	phhA	gi|110227054|gb|AE004091.2|:952618-953407	231.085	140.046	-0.722524	0.2566	0.998702	no
PA0873	phhR	gi|110227054|gb|AE004091.2|:953690-955250	79.2301	75.8773	-0.0623796	0.92085	0.998702	no
PA0874	PA0874	gi|110227054|gb|AE004091.2|:955455-955722	25.4295	83.8138	1.72068	0.0922	0.905625	no
PA0875	PA0875	gi|110227054|gb|AE004091.2|:955990-958186	5.55271	4.35804	-0.349514	0.57505	0.998702	no
PA0876	PA0876	gi|110227054|gb|AE004091.2|:958405-959350	70.5804	84.9633	0.267573	0.6415	0.998702	no
PA0877	PA0877	gi|110227054|gb|AE004091.2|:959483-960380	72.7403	65.9568	-0.141234	0.8096	0.998702	no
PA0878	PA0878	gi|110227054|gb|AE004091.2|:960496-961324	12.2998	14.6001	0.247348	0.6872	0.998702	no
PA0879	PA0879	gi|110227054|gb|AE004091.2|:961369-962530	9.67648	13.2849	0.45723	0.44505	0.998702	no
PA0880	PA0880	gi|110227054|gb|AE004091.2|:962544-962925	7.57716	5.57453	-0.442807	0.65145	0.998702	no
PA0881	PA0881	gi|110227054|gb|AE004091.2|:962963-964316	4.38273	7.0945	0.694872	0.281	0.998702	no
PA0882	PA0882	gi|110227054|gb|AE004091.2|:964371-965574	9.10081	6.05835	-0.587071	0.351	0.998702	no
PA0883	PA0883	gi|110227054|gb|AE004091.2|:965584-966412	9.34782	10.5312	0.171971	0.79395	0.998702	no
PA0884	PA0884	gi|110227054|gb|AE004091.2|:966525-967521	13.5322	16.8142	0.313289	0.59535	0.998702	no
PA0885	PA0885	gi|110227054|gb|AE004091.2|:967569-969488	7.67605	5.01833	-0.613156	0.6597	0.998702	no
PA0886	PA0886	gi|110227054|gb|AE004091.2|:967569-969488	9.48791	7.30648	-0.376913	0.5708	0.998702	no
PA0887	acsA	gi|110227054|gb|AE004091.2|:969669-971625	109.093	372.202	1.77053	0.00665	0.233474	no
PA0887.1	P7	gi|110227054|gb|AE004091.2|:971857-971972	0	0	0	1	1	no
PA0888	aotJ	gi|110227054|gb|AE004091.2|:972165-972945	485.579	568.818	0.228263	0.7152	0.998702	no
PA0889	aotQ	gi|110227054|gb|AE004091.2|:973063-973753	95.6538	106.814	0.159203	0.7842	0.998702	no
PA0890	aotM	gi|110227054|gb|AE004091.2|:973769-974468	93.103	96.8892	0.0575083	0.91995	0.998702	no
PA0891	PA0891	gi|110227054|gb|AE004091.2|:974481-975594	64.0891	62.505	-0.036106	0.94865	0.998702	no
PA0892	aotP	gi|110227054|gb|AE004091.2|:975612-976377	99.9446	95.8202	-0.0607986	0.9155	0.998702	no
PA0893	argR	gi|110227054|gb|AE004091.2|:976409-977399	79.3536	77.6824	-0.0307074	0.95705	0.998702	no
PA0894	PA0894	gi|110227054|gb|AE004091.2|:977419-977743	54.3812	36.4379	-0.57767	0.4211	0.998702	no
PA0895	aruC	gi|110227054|gb|AE004091.2|:977909-979130	158.435	226.616	0.516362	0.42035	0.998702	no
PA0896	aruF	gi|110227054|gb|AE004091.2|:979328-980345	67.4766	92.3408	0.45258	0.44395	0.998702	no
PA0897	aruG	gi|110227054|gb|AE004091.2|:980356-981379	57.756	64.1665	0.151847	0.7956	0.998702	no
PA0898	aruD	gi|110227054|gb|AE004091.2|:981421-984231	37.6188	42.2689	0.168143	0.8668	0.998702	no
PA0899	aruB	gi|110227054|gb|AE004091.2|:981421-984231	58.7128	78.9705	0.42764	0.57795	0.998702	no
PA0900	PA0900	gi|110227054|gb|AE004091.2|:984244-984535	319.806	510.708	0.6753	0.2505	0.998702	no
PA0901	aruE	gi|110227054|gb|AE004091.2|:984548-985547	121.681	129.736	0.0924685	0.8802	0.998702	no
PA0902	PA0902	gi|110227054|gb|AE004091.2|:985691-986696	43.879	39.9767	-0.134372	0.81085	0.998702	no
PA0903	alaS	gi|110227054|gb|AE004091.2|:986817-989442	288.786	285.25	-0.0177777	0.97525	0.998702	no
PA0904	lysC	gi|110227054|gb|AE004091.2|:989589-990828	243.965	280.255	0.200063	0.7506	0.998702	no
PA0905	rsmA	gi|110227054|gb|AE004091.2|:991012-991198	77041.4	136983	0.830291	0.17635	0.998702	no
PA0905.1	PA0905.1	gi|110227054|gb|AE004091.2|:991259-991350	0	0	0	1	1	no
PA0905.2	PA0905.2	gi|110227054|gb|AE004091.2|:991467-991544	0	0	0	1	1	no
PA0905.3	PA0905.3	gi|110227054|gb|AE004091.2|:991655-991732	0	0	0	1	1	no
PA0906	alpR	gi|110227054|gb|AE004091.2|:991829-992543	120.737	127.818	0.0822306	0.88475	0.998702	no
PA0907	alpA	gi|110227054|gb|AE004091.2|:992713-993244	52.1181	58.6033	0.169197	0.7745	0.998702	no
PA0908	alpB	gi|110227054|gb|AE004091.2|:993408-994051	4.53488	5.8588	0.36954	0.74675	0.998702	no
PA0909	alpC	gi|110227054|gb|AE004091.2|:993408-994051	8.27408	0	#NAME?	0.16245	0.998702	no
PA0910	alpD	gi|110227054|gb|AE004091.2|:994142-994646	5.59761	4.44896	-0.331344	0.70135	0.998702	no
PA0911	alpE	gi|110227054|gb|AE004091.2|:994698-995151	8.40248	3.51191	-1.25856	0.20545	0.998702	no
PA0912	PA0912	gi|110227054|gb|AE004091.2|:995171-995711	5.88363	12.6056	1.09928	0.15245	0.998702	no
PA0913	mgtE	gi|110227054|gb|AE004091.2|:996037-997486	138.623	146.117	0.0759608	0.90865	0.998702	no
PA0914	PA0914	gi|110227054|gb|AE004091.2|:997535-998382	75.4284	52.83	-0.51375	0.62395	0.998702	no
PA0915	PA0915	gi|110227054|gb|AE004091.2|:997535-998382	118.684	118.809	0.00152073	0.99415	0.998702	no
PA0916	PA0916	gi|110227054|gb|AE004091.2|:998443-999766	226.721	197.721	-0.19745	0.75775	0.998702	no
PA0917	kup	gi|110227054|gb|AE004091.2|:1000012-1001917	86.5962	70.5597	-0.29546	0.6251	0.998702	no
PA0918	PA0918	gi|110227054|gb|AE004091.2|:1001971-1002520	55.6391	64.8287	0.220535	0.70715	0.998702	no
PA0919	PA0919	gi|110227054|gb|AE004091.2|:1002680-1003964	176.97	233.01	0.396888	0.53275	0.998702	no
PA0920	PA0920	gi|110227054|gb|AE004091.2|:1003965-1006611	135.057	172.77	0.355277	0.55045	0.998702	no
PA0921	PA0921	gi|110227054|gb|AE004091.2|:1006859-1007219	1516.69	1070.71	-0.502358	0.4127	0.998702	no
PA0922	PA0922	gi|110227054|gb|AE004091.2|:1007233-1007548	350.053	326.808	-0.0991317	0.86455	0.998702	no
PA0922.1	PA0922.1	gi|110227054|gb|AE004091.2|:1007726-1007803	0	0	0	1	1	no
PA0923	dinB	gi|110227054|gb|AE004091.2|:1007949-1008999	99.5279	86.0773	-0.209468	0.7341	0.998702	no
PA0924	PA0924	gi|110227054|gb|AE004091.2|:1009005-1010934	20.0694	17.9367	-0.16208	0.76995	0.998702	no
PA0925	PA0925	gi|110227054|gb|AE004091.2|:1011046-1011454	190.559	188.323	-0.017032	0.97575	0.998702	no
PA0926	PA0926	gi|110227054|gb|AE004091.2|:1011521-1011947	247.04	225.18	-0.133665	0.8221	0.998702	no
PA0927	ldhA	gi|110227054|gb|AE004091.2|:1011982-1012972	27.4759	33.7183	0.295362	0.6105	0.998702	no
PA0928	gacS	gi|110227054|gb|AE004091.2|:1012974-1015752	47.6927	53.9413	0.177622	0.7731	0.998702	no
PA0929	PA0929	gi|110227054|gb|AE004091.2|:1015937-1017994	709.122	823.99	0.216594	0.76395	0.998702	no
PA0930	PA0930	gi|110227054|gb|AE004091.2|:1015937-1017994	177.987	152.066	-0.227082	0.83515	0.998702	no
PA0931	pirA	gi|110227054|gb|AE004091.2|:1018229-1020458	29.5278	32.276	0.128388	0.82505	0.998702	no
PA0932	cysM	gi|110227054|gb|AE004091.2|:1020707-1021607	521.269	445.939	-0.225182	0.7118	0.998702	no
PA0933	ygcA	gi|110227054|gb|AE004091.2|:1021615-1022968	284.748	217.814	-0.386594	0.52115	0.998702	no
PA0934	relA	gi|110227054|gb|AE004091.2|:1023052-1025296	151.377	158.24	0.0639669	0.9134	0.998702	no
PA0935	PA0935	gi|110227054|gb|AE004091.2|:1025400-1026231	94.4638	84.2839	-0.164504	0.77655	0.998702	no
PA0936	lpxO2	gi|110227054|gb|AE004091.2|:1026273-1027212	348.753	382.706	0.134031	0.83545	0.998702	no
PA0937	PA0937	gi|110227054|gb|AE004091.2|:1027444-1027984	138.756	185.205	0.416578	0.47505	0.998702	no
PA0938	wzz2	gi|110227054|gb|AE004091.2|:1028171-1029500	473.321	437.256	-0.114344	0.8548	0.998702	no
PA0939	PA0939	gi|110227054|gb|AE004091.2|:1029824-1030151	113.879	62.2311	-0.871798	0.18835	0.998702	no
PA0940	PA0940	gi|110227054|gb|AE004091.2|:1030156-1030411	348.217	83.7611	-2.05563	0.0173	0.40192	no
PA0941	PA0941	gi|110227054|gb|AE004091.2|:1030422-1030656	205.675	85.3945	-1.26815	0.1931	0.998702	no
PA0942	PA0942	gi|110227054|gb|AE004091.2|:1030771-1031332	224.486	158.785	-0.499547	0.4059	0.998702	no
PA0943	PA0943	gi|110227054|gb|AE004091.2|:1031385-1033824	355.012	441.013	0.312954	0.765	0.998702	no
PA0944	purN	gi|110227054|gb|AE004091.2|:1031385-1033824	193.431	196.005	0.0190692	0.9928	0.998702	no
PA0945	purM	gi|110227054|gb|AE004091.2|:1031385-1033824	370.165	377.318	0.0276135	0.97295	0.998702	no
PA0946	PA0946	gi|110227054|gb|AE004091.2|:1034037-1035075	125.583	129.882	0.0485602	0.9346	0.998702	no
PA0947	PA0947	gi|110227054|gb|AE004091.2|:1035276-1035981	135.625	120.321	-0.172734	0.7662	0.998702	no
PA0948	PA0948	gi|110227054|gb|AE004091.2|:1036157-1036577	95.2704	111.702	0.229552	0.6975	0.998702	no
PA0949	wrbA	gi|110227054|gb|AE004091.2|:1036578-1037525	142.191	176.523	0.31203	0.67565	0.998702	no
PA0950	PA0950	gi|110227054|gb|AE004091.2|:1036578-1037525	266.08	253.405	-0.070417	0.94615	0.998702	no
PA0951	PA0951	gi|110227054|gb|AE004091.2|:1037649-1038885	24.2256	23.9722	-0.0151728	0.9785	0.998702	no
PA0952	PA0952	gi|110227054|gb|AE004091.2|:1039239-1039623	13.7603	7.61913	-0.852817	0.33315	0.998702	no
PA0953	PA0953	gi|110227054|gb|AE004091.2|:1039967-1040707	196.373	169.334	-0.213727	0.7357	0.998702	no
PA0954	PA0954	gi|110227054|gb|AE004091.2|:1039967-1040707	215.126	129.409	-0.733244	0.71985	0.998702	no
PA0955	PA0955	gi|110227054|gb|AE004091.2|:1040723-1041680	209.957	204.659	-0.0368753	0.955	0.998702	no
PA0956	proS	gi|110227054|gb|AE004091.2|:1041688-1043404	473.576	474.732	0.00351531	0.9945	0.998702	no
PA0957	PA0957	gi|110227054|gb|AE004091.2|:1043511-1043919	510.555	431.497	-0.242716	0.696	0.998702	no
PA0958	oprD	gi|110227054|gb|AE004091.2|:1043982-1045314	158.738	164.591	0.0522374	0.93355	0.998702	no
PA0959	PA0959	gi|110227054|gb|AE004091.2|:1045831-1046461	170.628	213.683	0.324617	0.5968	0.998702	no
PA0960	PA0960	gi|110227054|gb|AE004091.2|:1046461-1046671	228.381	244.469	0.0982051	0.8911	0.998702	no
PA0961	PA0961	gi|110227054|gb|AE004091.2|:1046719-1046911	103.451	0	#NAME?	0.06185	0.765205	no
PA0962	dps	gi|110227054|gb|AE004091.2|:1047548-1048019	491.452	686.44	0.482081	0.43275	0.998702	no
PA0963	aspS	gi|110227054|gb|AE004091.2|:1048458-1050234	446.943	442.849	-0.013277	0.98205	0.998702	no
PA0964	pmpR	gi|110227054|gb|AE004091.2|:1050300-1051047	437.718	478.639	0.128938	0.83565	0.998702	no
PA0965	ruvC	gi|110227054|gb|AE004091.2|:1051131-1051656	360.375	382.093	0.0844251	0.88545	0.998702	no
PA0966	ruvA	gi|110227054|gb|AE004091.2|:1051672-1052278	285.579	337.21	0.239757	0.68695	0.998702	no
PA0967	ruvB	gi|110227054|gb|AE004091.2|:1052288-1053347	152.903	163.238	0.09436	0.88605	0.998702	no
PA0968	PA0968	gi|110227054|gb|AE004091.2|:1053399-1053846	676.756	658.84	-0.0387081	0.9494	0.998702	no
PA0969	tolQ	gi|110227054|gb|AE004091.2|:1053847-1054543	605.415	649.221	0.100787	0.87445	0.998702	no
PA0970	tolR	gi|110227054|gb|AE004091.2|:1054565-1055006	442.739	555.523	0.32739	0.5879	0.998702	no
PA0971	tolA	gi|110227054|gb|AE004091.2|:1055008-1057347	602.754	717.301	0.251009	0.73985	0.998702	no
PA0972	tolB	gi|110227054|gb|AE004091.2|:1055008-1057347	283.956	330.464	0.218829	0.83165	0.998702	no
PA0973	oprL	gi|110227054|gb|AE004091.2|:1057399-1057906	2245.56	2361.27	0.0724853	0.9047	0.998702	no
PA0974	PA0974	gi|110227054|gb|AE004091.2|:1057915-1058740	578.385	546.196	-0.0826111	0.8872	0.998702	no
PA0975	PA0975	gi|110227054|gb|AE004091.2|:1058811-1059606	89.4857	87.9142	-0.0255611	0.9652	0.998702	no
PA0976	PA0976	gi|110227054|gb|AE004091.2|:1059621-1060296	49.8496	51.0771	0.0350944	0.9515	0.998702	no
PA0976.1	PA0976.1	gi|110227054|gb|AE004091.2|:1060355-1060431	0	0	0	1	1	no
PA0977	PA0977	gi|110227054|gb|AE004091.2|:1060509-1060833	5.62565	6.07298	0.110386	0.83645	0.998702	no
PA0978	PA0978	gi|110227054|gb|AE004091.2|:1061206-1062034	11.8078	10.5312	-0.165064	0.78935	0.998702	no
PA0979	PA0979	gi|110227054|gb|AE004091.2|:1062060-1062369	82.637	113.633	0.459518	0.4766	0.998702	no
PA0980	PA0980	gi|110227054|gb|AE004091.2|:1062600-1062885	10.3201	35.3233	1.77516	0.1466	0.998702	no
PA0981	PA0981	gi|110227054|gb|AE004091.2|:1062920-1063544	33.0763	52.9932	0.680009	0.2459	0.998702	no
PA0982	PA0982	gi|110227054|gb|AE004091.2|:1064554-1065103	46.1281	65.2985	0.501404	0.3935	0.998702	no
PA0983	PA0983	gi|110227054|gb|AE004091.2|:1065137-1065425	162.455	232.386	0.516485	0.40685	0.998702	no
PA0984	PA0984	gi|110227054|gb|AE004091.2|:1065969-1066296	46.9978	58.3416	0.311932	0.6431	0.998702	no
PA0985	pyoS5	gi|110227054|gb|AE004091.2|:1066320-1067817	7.75321	6.7091	-0.208676	0.7338	0.998702	no
PA0986	PA0986	gi|110227054|gb|AE004091.2|:1068192-1068456	71.2091	64.8257	-0.135495	0.8784	0.998702	no
PA0987	PA0987	gi|110227054|gb|AE004091.2|:1068488-1069331	12.4682	11.1934	-0.155598	0.80485	0.998702	no
PA0988	PA0988	gi|110227054|gb|AE004091.2|:1069768-1070173	148.418	164.191	0.145703	0.79805	0.998702	no
PA0989	PA0989	gi|110227054|gb|AE004091.2|:1070293-1070854	57.6074	27.9679	-1.04248	0.0864	0.882702	no
PA0990	PA0990	gi|110227054|gb|AE004091.2|:1071238-1071877	55.1945	72.0489	0.384454	0.50395	0.998702	no
PA0991	hptA	gi|110227054|gb|AE004091.2|:1072461-1072839	39.8702	41.1353	0.045067	0.94395	0.998702	no
PA0992	cupC1	gi|110227054|gb|AE004091.2|:1073284-1073902	5.40941	9.10637	0.751405	0.31265	0.998702	no
PA0993	cupC2	gi|110227054|gb|AE004091.2|:1073959-1074673	9.80603	12.273	0.323742	0.62415	0.998702	no
PA0994	cupC3	gi|110227054|gb|AE004091.2|:1074783-1077303	14.3431	13.6694	-0.0694118	0.90185	0.998702	no
PA0995	ogt	gi|110227054|gb|AE004091.2|:1077382-1077904	165.185	205.66	0.316178	0.584	0.998702	no
PA0996	pqsA	gi|110227054|gb|AE004091.2|:1078461-1081899	480.839	187.996	-1.35485	0.0615	0.765205	no
PA0997	pqsB	gi|110227054|gb|AE004091.2|:1078461-1081899	338.22	154.788	-1.12767	0.45035	0.998702	no
PA0998	pqsC	gi|110227054|gb|AE004091.2|:1078461-1081899	133.798	62.7301	-1.09283	0.5776	0.998702	no
PA0999	pqsD	gi|110227054|gb|AE004091.2|:1081941-1083854	390.259	209.765	-0.895657	0.25775	0.998702	no
PA1000	pqsE	gi|110227054|gb|AE004091.2|:1081941-1083854	438.907	191.749	-1.19469	0.23555	0.998702	no
PA1001	phnA	gi|110227054|gb|AE004091.2|:1083971-1087095	200.619	102.069	-0.974912	0.2255	0.998702	no
PA1002	phnB	gi|110227054|gb|AE004091.2|:1083971-1087095	176.026	77.2175	-1.18879	0.5081	0.998702	no
PA1003	mvfR	gi|110227054|gb|AE004091.2|:1083971-1087095	134.59	189.175	0.491152	0.66075	0.998702	no
PA1004	nadA	gi|110227054|gb|AE004091.2|:1087842-1088901	196.314	202.048	0.0415354	0.9498	0.998702	no
PA1005	PA1005	gi|110227054|gb|AE004091.2|:1089009-1090443	86.2209	100.355	0.219001	0.719	0.998702	no
PA1006	PA1006	gi|110227054|gb|AE004091.2|:1090605-1090857	630.167	725.221	0.202687	0.73155	0.998702	no
PA1007	PA1007	gi|110227054|gb|AE004091.2|:1090890-1091964	70.5736	70.6764	0.00210052	0.9965	0.998702	no
PA1008	bcp	gi|110227054|gb|AE004091.2|:1092024-1092498	142.163	110.275	-0.366449	0.51495	0.998702	no
PA1009	PA1009	gi|110227054|gb|AE004091.2|:1092509-1093067	117.26	130.764	0.157253	0.7831	0.998702	no
PA1010	dapA	gi|110227054|gb|AE004091.2|:1093250-1094129	573.937	646.434	0.171611	0.76725	0.998702	no
PA1011	PA1011	gi|110227054|gb|AE004091.2|:1094146-1096034	357.343	348.166	-0.0375338	0.95595	0.998702	no
PA1012	PA1012	gi|110227054|gb|AE004091.2|:1094146-1096034	101.402	101.873	0.00669074	0.99605	0.998702	no
PA1013	purC	gi|110227054|gb|AE004091.2|:1096062-1096773	253.223	300.123	0.245143	0.68655	0.998702	no
PA1013.1	PA1013.1	gi|110227054|gb|AE004091.2|:1096866-1096956	0	0	0	1	1	no
PA1014	wapB	gi|110227054|gb|AE004091.2|:1097295-1098288	181.795	169.201	-0.10358	0.8699	0.998702	no
PA1015	PA1015	gi|110227054|gb|AE004091.2|:1098327-1099128	19.8699	24.8761	0.324177	0.58305	0.998702	no
PA1016	PA1016	gi|110227054|gb|AE004091.2|:1099668-1100820	18.1274	20.5856	0.183467	0.75435	0.998702	no
PA1017	pauA	gi|110227054|gb|AE004091.2|:1100929-1103927	9.66336	9.5142	-0.0224429	0.9705	0.998702	no
PA1018	PA1018	gi|110227054|gb|AE004091.2|:1100929-1103927	4.6089	4.03178	-0.193005	0.92255	0.998702	no
PA1019	mucK	gi|110227054|gb|AE004091.2|:1104008-1105364	5.39927	5.33735	-0.0166407	0.9784	0.998702	no
PA1020	PA1020	gi|110227054|gb|AE004091.2|:1105887-1107761	9.5557	8.76984	-0.123811	0.87235	0.998702	no
PA1021	PA1021	gi|110227054|gb|AE004091.2|:1105887-1107761	11.9414	7.31062	-0.70791	0.495	0.998702	no
PA1022	PA1022	gi|110227054|gb|AE004091.2|:1107762-1108908	9.99717	9.21108	-0.118149	0.8462	0.998702	no
PA1023	PA1023	gi|110227054|gb|AE004091.2|:1108948-1109866	10.004	10.7457	0.103189	0.8701	0.998702	no
PA1024	PA1024	gi|110227054|gb|AE004091.2|:1109881-1110868	8.10271	15.3386	0.920695	0.13885	0.998702	no
PA1025	PA1025	gi|110227054|gb|AE004091.2|:1110946-1112197	5.68157	5.35335	-0.0858488	0.89225	0.998702	no
PA1026	PA1026	gi|110227054|gb|AE004091.2|:1112573-1113050	51.355	38.7523	-0.406222	0.5063	0.998702	no
PA1027	amaB	gi|110227054|gb|AE004091.2|:1113128-1114718	24.9345	42.0449	0.753786	0.1832	0.998702	no
PA1028	amaA	gi|110227054|gb|AE004091.2|:1114773-1116060	14.5335	24.902	0.776883	0.185	0.998702	no
PA1029	PA1029	gi|110227054|gb|AE004091.2|:1116212-1116500	35.7401	92.2167	1.36749	0.0873	0.885571	no
PA1030	PA1030	gi|110227054|gb|AE004091.2|:1116634-1117390	51.4232	86.3207	0.747287	0.20175	0.998702	no
PA1030.1	P8	gi|110227054|gb|AE004091.2|:1117531-1117609	0	0	0	1	1	no
PA1031	PA1031	gi|110227054|gb|AE004091.2|:1118157-1119519	66.9989	61.4777	-0.124074	0.83475	0.998702	no
PA1032	quiP	gi|110227054|gb|AE004091.2|:1119673-1122217	57.0201	58.3336	0.0328573	0.95825	0.998702	no
PA1033	PA1033	gi|110227054|gb|AE004091.2|:1122339-1122981	73.9966	96.0237	0.375931	0.51955	0.998702	no
PA1034	PA1034	gi|110227054|gb|AE004091.2|:1123147-1123348	1277.57	1339.75	0.0685673	0.93165	0.998702	no
PA1035	PA1035	gi|110227054|gb|AE004091.2|:1123355-1123850	207.751	259.803	0.322566	0.5913	0.998702	no
PA1036	PA1036	gi|110227054|gb|AE004091.2|:1124164-1124725	90.9831	104.654	0.201957	0.7216	0.998702	no
PA1037	PA1037	gi|110227054|gb|AE004091.2|:1124844-1125465	30.2777	27.8452	-0.120829	0.84245	0.998702	no
PA1038	PA1038	gi|110227054|gb|AE004091.2|:1125547-1126338	64.8091	37.4349	-0.791814	0.51435	0.998702	no
PA1039	PA1039	gi|110227054|gb|AE004091.2|:1125547-1126338	50.138	49.4334	-0.0204163	0.97565	0.998702	no
PA1040	PA1040	gi|110227054|gb|AE004091.2|:1126340-1126838	65.3556	75.8219	0.214304	0.71355	0.998702	no
PA1041	PA1041	gi|110227054|gb|AE004091.2|:1126968-1127601	87.6157	187.566	1.09814	0.06925	0.805001	no
PA1042	PA1042	gi|110227054|gb|AE004091.2|:1127716-1128818	55.3674	67.5677	0.287296	0.83135	0.998702	no
PA1043	PA1043	gi|110227054|gb|AE004091.2|:1127716-1128818	31.7378	30.4016	-0.0620552	0.92265	0.998702	no
PA1044	PA1044	gi|110227054|gb|AE004091.2|:1128856-1129321	44.2997	32.4116	-0.450787	0.4711	0.998702	no
PA1045	PA1045	gi|110227054|gb|AE004091.2|:1129450-1131595	131.15	117.673	-0.156432	0.8056	0.998702	no
PA1046	PA1046	gi|110227054|gb|AE004091.2|:1131673-1133947	50.1559	41.2176	-0.28316	0.6403	0.998702	no
PA1047	PA1047	gi|110227054|gb|AE004091.2|:1134023-1135202	61.0662	62.0163	0.0222722	0.96775	0.998702	no
PA1048	PA1048	gi|110227054|gb|AE004091.2|:1135407-1136289	340.163	329.42	-0.0462965	0.94375	0.998702	no
PA1049	pdxH	gi|110227054|gb|AE004091.2|:1136387-1137035	216.142	209.393	-0.0457699	0.93895	0.998702	no
PA1050	PA1050	gi|110227054|gb|AE004091.2|:1137042-1138155	75.9513	61.2294	-0.31085	0.60185	0.998702	no
PA1051	PA1051	gi|110227054|gb|AE004091.2|:1138313-1139672	21.154	18.9392	-0.159555	0.782	0.998702	no
PA1052	PA1052	gi|110227054|gb|AE004091.2|:1139713-1140859	22.3746	16.887	-0.405951	0.4818	0.998702	no
PA1053	PA1053	gi|110227054|gb|AE004091.2|:1141267-1141732	1842.73	1943.37	0.0767139	0.89215	0.998702	no
PA1054	shaA	gi|110227054|gb|AE004091.2|:1142060-1147815	100.672	93.5866	-0.105294	0.88245	0.998702	no
PA1055	shaB	gi|110227054|gb|AE004091.2|:1142060-1147815	80.4408	51.9531	-0.630718	0.8151	0.998702	no
PA1056	shaC	gi|110227054|gb|AE004091.2|:1142060-1147815	48.3413	37.9629	-0.348667	0.86985	0.998702	no
PA1057	shaD	gi|110227054|gb|AE004091.2|:1142060-1147815	87.3792	79.9014	-0.129069	0.3792	0.998702	no
PA1058	shaE	gi|110227054|gb|AE004091.2|:1142060-1147815	23.6765	16.6326	-0.509438	0.817	0.998702	no
PA1059	shaF	gi|110227054|gb|AE004091.2|:1142060-1147815	58.9583	42.4333	-0.474497	0.85455	0.998702	no
PA1060	PA1060	gi|110227054|gb|AE004091.2|:1147927-1148833	121.593	153.021	0.33166	0.58795	0.998702	no
PA1061	PA1061	gi|110227054|gb|AE004091.2|:1148843-1149941	65.0551	78.3924	0.269051	0.6511	0.998702	no
PA1062	PA1062	gi|110227054|gb|AE004091.2|:1149951-1150721	97.7518	91.6922	-0.092325	0.87685	0.998702	no
PA1063	PA1063	gi|110227054|gb|AE004091.2|:1149951-1150721	136.663	91.8002	-0.574051	0.57995	0.998702	no
PA1064	PA1064	gi|110227054|gb|AE004091.2|:1150749-1151415	71.0944	89.0199	0.324392	0.55525	0.998702	no
PA1065	PA1065	gi|110227054|gb|AE004091.2|:1151434-1151908	58.3885	91.8955	0.654309	0.2646	0.998702	no
PA1066	PA1066	gi|110227054|gb|AE004091.2|:1151918-1152575	35.6346	42.4369	0.252039	0.67445	0.998702	no
PA1067	PA1067	gi|110227054|gb|AE004091.2|:1152623-1153538	29.0782	24.496	-0.247391	0.6741	0.998702	no
PA1068	PA1068	gi|110227054|gb|AE004091.2|:1153636-1155547	74.0427	70.3858	-0.0730746	0.90275	0.998702	no
PA1069	PA1069	gi|110227054|gb|AE004091.2|:1155583-1157878	63.6849	61.3223	-0.0545387	0.9311	0.998702	no
PA1070	braG	gi|110227054|gb|AE004091.2|:1157953-1158655	24.2223	23.9813	-0.0144221	0.98435	0.998702	no
PA1071	braF	gi|110227054|gb|AE004091.2|:1158657-1161595	35.1348	30.5031	-0.203948	0.8524	0.998702	no
PA1072	braE	gi|110227054|gb|AE004091.2|:1158657-1161595	27.7565	21.8962	-0.342145	0.7363	0.998702	no
PA1073	braD	gi|110227054|gb|AE004091.2|:1158657-1161595	39.2377	31.5366	-0.315212	0.7488	0.998702	no
PA1074	braC	gi|110227054|gb|AE004091.2|:1161855-1162977	218.654	251.988	0.204706	0.74745	0.998702	no
PA1075	PA1075	gi|110227054|gb|AE004091.2|:1163275-1163593	358.475	460.229	0.360477	0.5324	0.998702	no
PA1076	PA1076	gi|110227054|gb|AE004091.2|:1163659-1164022	538.332	772.011	0.520125	0.3978	0.998702	no
PA1077	flgB	gi|110227054|gb|AE004091.2|:1164274-1164682	152.807	164.554	0.10685	0.85285	0.998702	no
PA1078	flgC	gi|110227054|gb|AE004091.2|:1164687-1165128	69.2013	83.1039	0.264117	0.6539	0.998702	no
PA1079	flgD	gi|110227054|gb|AE004091.2|:1165140-1165854	89.1736	87.4075	-0.0288606	0.9597	0.998702	no
PA1080	flgE	gi|110227054|gb|AE004091.2|:1165881-1167270	100.488	123.993	0.303245	0.6228	0.998702	no
PA1081	flgF	gi|110227054|gb|AE004091.2|:1167487-1168237	102.374	106.515	0.0572077	0.92135	0.998702	no
PA1082	flgG	gi|110227054|gb|AE004091.2|:1168283-1169069	210.361	229.743	0.127152	0.83085	0.998702	no
PA1083	flgH	gi|110227054|gb|AE004091.2|:1169114-1169810	137.087	153.656	0.164615	0.79155	0.998702	no
PA1084	flgI	gi|110227054|gb|AE004091.2|:1169821-1170931	113.58	107.209	-0.0832845	0.89065	0.998702	no
PA1085	flgJ	gi|110227054|gb|AE004091.2|:1170941-1172144	118.012	102.992	-0.196405	0.74295	0.998702	no
PA1086	flgK	gi|110227054|gb|AE004091.2|:1172162-1174214	94.8386	95.0729	0.0035609	0.9959	0.998702	no
PA1087	flgL	gi|110227054|gb|AE004091.2|:1174239-1175559	219.118	220.996	0.0123114	0.98505	0.998702	no
PA1088	PA1088	gi|110227054|gb|AE004091.2|:1175613-1176375	157.46	138.631	-0.183738	0.764	0.998702	no
PA1089	PA1089	gi|110227054|gb|AE004091.2|:1176379-1182697	131.315	95.8289	-0.454497	0.24425	0.998702	no
PA1090	PA1090	gi|110227054|gb|AE004091.2|:1176379-1182697	109.482	91.7041	-0.255635	0.1605	0.998702	no
PA1091	fgtA	gi|110227054|gb|AE004091.2|:1176379-1182697	111.86	81.5855	-0.455305	0.4613	0.998702	no
PA1092	fliC	gi|110227054|gb|AE004091.2|:1183057-1184524	19733.7	23395.4	0.245562	0.4982	0.998702	no
PA1093	PA1093	gi|110227054|gb|AE004091.2|:1184602-1184974	5218.34	4253.9	-0.294806	0.6255	0.998702	no
PA1094	fliD	gi|110227054|gb|AE004091.2|:1185059-1186484	1704.47	1634.66	-0.0603371	0.91395	0.998702	no
PA1095	PA1095	gi|110227054|gb|AE004091.2|:1186605-1186986	11577.9	15848.4	0.452963	0.4113	0.998702	no
PA1096	PA1096	gi|110227054|gb|AE004091.2|:1187008-1187305	6266.36	6071.16	-0.0456549	0.94225	0.998702	no
PA1097	fleQ	gi|110227054|gb|AE004091.2|:1187586-1189059	634.057	557.771	-0.184939	0.7479	0.998702	no
PA1098	fleS	gi|110227054|gb|AE004091.2|:1189171-1190380	404.75	318.634	-0.345132	0.5596	0.998702	no
PA1099	fleR	gi|110227054|gb|AE004091.2|:1190384-1191806	241.416	180.302	-0.421105	0.50625	0.998702	no
PA1100	fliE	gi|110227054|gb|AE004091.2|:1192052-1192382	807.644	656.558	-0.298795	0.61805	0.998702	no
PA1101	fliF	gi|110227054|gb|AE004091.2|:1192404-1194201	335.459	278.777	-0.267023	0.65415	0.998702	no
PA1102	fliG	gi|110227054|gb|AE004091.2|:1194206-1195223	439.34	398.287	-0.141528	0.8105	0.998702	no
PA1103	PA1103	gi|110227054|gb|AE004091.2|:1195224-1197376	329.043	268.652	-0.292542	0.7728	0.998702	no
PA1104	fliI	gi|110227054|gb|AE004091.2|:1195224-1197376	263.407	186.559	-0.497663	0.51985	0.998702	no
PA1105	fliJ	gi|110227054|gb|AE004091.2|:1197389-1197833	142.861	78.074	-0.871698	0.1364	0.998702	no
PA1106	PA1106	gi|110227054|gb|AE004091.2|:1197837-1198551	152.606	177.21	0.215642	0.72435	0.998702	no
PA1107	roeA	gi|110227054|gb|AE004091.2|:1198749-1199946	74.6191	76.7945	0.0414594	0.94415	0.998702	no
PA1108	PA1108	gi|110227054|gb|AE004091.2|:1200062-1201220	10.8046	6.96754	-0.632919	0.3092	0.998702	no
PA1109	PA1109	gi|110227054|gb|AE004091.2|:1201309-1202089	50.9724	54.1109	0.0862055	0.88235	0.998702	no
PA1110	PA1110	gi|110227054|gb|AE004091.2|:1202093-1202804	206.342	178.688	-0.207595	0.7253	0.998702	no
PA1111	PA1111	gi|110227054|gb|AE004091.2|:1202916-1203540	68.4338	130.244	0.928435	0.1143	0.975896	no
PA1112	PA1112	gi|110227054|gb|AE004091.2|:1203632-1204781	39.2226	52.7851	0.428447	0.46535	0.998702	no
PA1112.1	PA1112.1	gi|110227054|gb|AE004091.2|:1205030-1205330	17923.2	16454.2	-0.123375	0.82215	0.998702	no
PA1113	PA1113	gi|110227054|gb|AE004091.2|:1205770-1207537	20.1507	17.5163	-0.202131	0.71325	0.998702	no
PA1114	PA1114	gi|110227054|gb|AE004091.2|:1207539-1207875	189.025	270.9	0.519184	0.3767	0.998702	no
PA1115	PA1115	gi|110227054|gb|AE004091.2|:1207978-1210303	196.241	241.266	0.298	0.61385	0.998702	no
PA1116	PA1116	gi|110227054|gb|AE004091.2|:1210557-1211397	229.665	225.259	-0.0279453	0.96375	0.998702	no
PA1117	PA1117	gi|110227054|gb|AE004091.2|:1211406-1211781	408.139	377.307	-0.113324	0.8442	0.998702	no
PA1118	PA1118	gi|110227054|gb|AE004091.2|:1211887-1212571	282.411	305.738	0.114503	0.8572	0.998702	no
PA1119	yfiB	gi|110227054|gb|AE004091.2|:1212716-1215074	38.1729	43.9511	0.203348	0.9015	0.998702	no
PA1120	tpbB	gi|110227054|gb|AE004091.2|:1212716-1215074	36.8219	34.5282	-0.0927906	0.9019	0.998702	no
PA1121	yfiR	gi|110227054|gb|AE004091.2|:1212716-1215074	48.8641	46.8552	-0.0605668	0.96075	0.998702	no
PA1122	PA1122	gi|110227054|gb|AE004091.2|:1215283-1215727	142.128	198.131	0.479262	0.39775	0.998702	no
PA1123	PA1123	gi|110227054|gb|AE004091.2|:1216119-1216440	167.495	160.352	-0.0628739	0.9173	0.998702	no
PA1124	dgt	gi|110227054|gb|AE004091.2|:1216670-1218167	35.8016	40.6945	0.18481	0.7571	0.998702	no
PA1125	PA1125	gi|110227054|gb|AE004091.2|:1218180-1218933	16.9606	17.369	0.034327	0.95425	0.998702	no
PA1126	PA1126	gi|110227054|gb|AE004091.2|:1218939-1219527	43.7509	50.1003	0.195506	0.7397	0.998702	no
PA1127	PA1127	gi|110227054|gb|AE004091.2|:1219620-1220610	22.096	22.5409	0.0287602	0.9586	0.998702	no
PA1128	PA1128	gi|110227054|gb|AE004091.2|:1220744-1221656	18.2563	19.812	0.117985	0.8454	0.998702	no
PA1129	fosA	gi|110227054|gb|AE004091.2|:1221690-1224328	23.3705	31.0824	0.411411	0.823	0.998702	no
PA1130	rhlC	gi|110227054|gb|AE004091.2|:1221690-1224328	90.427	100.192	0.147941	0.87745	0.998702	no
PA1131	PA1131	gi|110227054|gb|AE004091.2|:1221690-1224328	88.8807	75.0939	-0.243174	0.774	0.998702	no
PA1132	PA1132	gi|110227054|gb|AE004091.2|:1224640-1225330	79.4961	76.1601	-0.0618482	0.9137	0.998702	no
PA1133	PA1133	gi|110227054|gb|AE004091.2|:1225339-1225690	37.7101	32.3004	-0.223396	0.7442	0.998702	no
PA1134	PA1134	gi|110227054|gb|AE004091.2|:1225756-1226278	13.0684	22.7935	0.802539	0.2266	0.998702	no
PA1135	PA1135	gi|110227054|gb|AE004091.2|:1226426-1227302	34.9783	40.3917	0.207599	0.71255	0.998702	no
PA1136	PA1136	gi|110227054|gb|AE004091.2|:1227473-1228205	47.789	53.2697	0.156636	0.7864	0.998702	no
PA1137	PA1137	gi|110227054|gb|AE004091.2|:1228211-1229198	171.121	213.245	0.317488	0.6197	0.998702	no
PA1138	PA1138	gi|110227054|gb|AE004091.2|:1229343-1230219	7.94961	11.2567	0.501828	0.43815	0.998702	no
PA1139	PA1139	gi|110227054|gb|AE004091.2|:1230309-1231158	67.8879	91.4063	0.429138	0.4681	0.998702	no
PA1140	PA1140	gi|110227054|gb|AE004091.2|:1231255-1232092	43.8424	48.5373	0.146765	0.7984	0.998702	no
PA1141	PA1141	gi|110227054|gb|AE004091.2|:1232228-1233131	18.7256	19.4546	0.0550968	0.92705	0.998702	no
PA1142	PA1142	gi|110227054|gb|AE004091.2|:1233296-1234013	50.8465	39.5514	-0.362418	0.5318	0.998702	no
PA1143	PA1143	gi|110227054|gb|AE004091.2|:1234094-1234748	20.7653	11.3795	-0.867734	0.1856	0.998702	no
PA1144	PA1144	gi|110227054|gb|AE004091.2|:1234815-1236150	57.1344	36.5722	-0.643613	0.2882	0.998702	no
PA1145	PA1145	gi|110227054|gb|AE004091.2|:1236643-1237546	57.9188	62.3816	0.107088	0.85835	0.998702	no
PA1146	PA1146	gi|110227054|gb|AE004091.2|:1237550-1238732	5.79711	3.39317	-0.772701	0.2593	0.998702	no
PA1147	PA1147	gi|110227054|gb|AE004091.2|:1238833-1240324	14.3211	11.9363	-0.262796	0.65585	0.998702	no
PA1148	toxA	gi|110227054|gb|AE004091.2|:1240583-1242500	7.84672	7.80146	-0.00834572	0.99005	0.998702	no
PA1149	PA1149	gi|110227054|gb|AE004091.2|:1242749-1243118	11.8997	12.3451	0.053016	0.9275	0.998702	no
PA1150	pys2	gi|110227054|gb|AE004091.2|:1243593-1245663	26.5609	36.9895	0.477814	0.4246	0.998702	no
PA1151	imm2	gi|110227054|gb|AE004091.2|:1245664-1245928	542.285	803.839	0.567856	0.3375	0.998702	no
PA1152	PA1152	gi|110227054|gb|AE004091.2|:1246443-1246788	10.3722	6.2627	-0.727869	0.5136	0.998702	no
PA1153	PA1153	gi|110227054|gb|AE004091.2|:1247931-1248486	5.59433	2.30122	-1.28156	0.20015	0.998702	no
PA1154	PA1154	gi|110227054|gb|AE004091.2|:1249018-1249552	9.01184	4.95415	-0.863184	0.27955	0.998702	no
PA1155	nrdB	gi|110227054|gb|AE004091.2|:1249906-1251154	108.844	135.203	0.312868	0.60975	0.998702	no
PA1156	nrdA	gi|110227054|gb|AE004091.2|:1251417-1254309	135.397	177	0.38655	0.51175	0.998702	no
PA1157	PA1157	gi|110227054|gb|AE004091.2|:1255041-1255752	84.819	75.9347	-0.159629	0.78695	0.998702	no
PA1158	PA1158	gi|110227054|gb|AE004091.2|:1256093-1257452	38.9747	35.7741	-0.123622	0.8337	0.998702	no
PA1159	PA1159	gi|110227054|gb|AE004091.2|:1257771-1257981	799.335	635.619	-0.330638	0.6567	0.998702	no
PA1160	PA1160	gi|110227054|gb|AE004091.2|:1258086-1258470	335.54	253.608	-0.403885	0.48	0.998702	no
PA1161	rrmA	gi|110227054|gb|AE004091.2|:1258487-1260442	106.511	93.2089	-0.192461	0.85925	0.998702	no
PA1162	dapE	gi|110227054|gb|AE004091.2|:1258487-1260442	145.65	150.961	0.0516767	0.94405	0.998702	no
PA1163	ndvB	gi|110227054|gb|AE004091.2|:1260556-1263166	16.3264	18.9951	0.218423	0.7113	0.998702	no
PA1164	PA1164	gi|110227054|gb|AE004091.2|:1263377-1264190	100.515	97.1024	-0.0498291	0.92885	0.998702	no
PA1165	pcpS	gi|110227054|gb|AE004091.2|:1264190-1264919	43.9326	37.382	-0.232946	0.69225	0.998702	no
PA1166	PA1166	gi|110227054|gb|AE004091.2|:1265146-1265935	12.1346	20.3002	0.742369	0.23175	0.998702	no
PA1167	PA1167	gi|110227054|gb|AE004091.2|:1266110-1266782	10.1082	12.2025	0.27165	0.6893	0.998702	no
PA1168	PA1168	gi|110227054|gb|AE004091.2|:1267281-1267602	13.6333	23.2088	0.76754	0.3922	0.998702	no
PA1169	PA1169	gi|110227054|gb|AE004091.2|:1267679-1269737	10.6162	9.61181	-0.143392	0.8044	0.998702	no
PA1170	PA1170	gi|110227054|gb|AE004091.2|:1269780-1270515	131.633	142.206	0.111462	0.85675	0.998702	no
PA1171	sltB2	gi|110227054|gb|AE004091.2|:1270971-1272168	49.8461	39.7764	-0.32557	0.57755	0.998702	no
PA1172	napC	gi|110227054|gb|AE004091.2|:1272199-1272796	18.4397	27.4054	0.571645	0.35395	0.998702	no
PA1173	napB	gi|110227054|gb|AE004091.2|:1272806-1273298	15.2749	16.9586	0.150849	0.82605	0.998702	no
PA1174	napA	gi|110227054|gb|AE004091.2|:1273308-1276608	34.1482	40.0949	0.231609	0.7265	0.998702	no
PA1175	napD	gi|110227054|gb|AE004091.2|:1273308-1276608	33.143	31.7991	-0.059719	0.88165	0.998702	no
PA1176	napF	gi|110227054|gb|AE004091.2|:1273308-1276608	73.4372	92.9798	0.340407	0.79525	0.998702	no
PA1177	napE	gi|110227054|gb|AE004091.2|:1276616-1276784	1476.25	0	#NAME?	0.02325	0.470823	no
PA1178	oprH	gi|110227054|gb|AE004091.2|:1277005-1277608	2686.72	3579.33	0.413844	0.47175	0.998702	no
PA1179	phoP	gi|110227054|gb|AE004091.2|:1277687-1279708	1314.58	1257.38	-0.0641815	0.9338	0.998702	no
PA1180	phoQ	gi|110227054|gb|AE004091.2|:1277687-1279708	515.584	399.734	-0.367168	0.6712	0.998702	no
PA1181	PA1181	gi|110227054|gb|AE004091.2|:1279809-1283172	39.5065	36.4495	-0.116191	0.8528	0.998702	no
PA1182	PA1182	gi|110227054|gb|AE004091.2|:1283175-1284177	6.99571	8.98068	0.360355	0.58355	0.998702	no
PA1183	dctA	gi|110227054|gb|AE004091.2|:1284512-1285823	154.51	73.6485	-1.06897	0.0873	0.885571	no
PA1184	PA1184	gi|110227054|gb|AE004091.2|:1285897-1286788	44.5851	49.9912	0.165113	0.77175	0.998702	no
PA1185	PA1185	gi|110227054|gb|AE004091.2|:1286989-1288635	4.11603	5.14014	0.320555	0.8094	0.998702	no
PA1186	PA1186	gi|110227054|gb|AE004091.2|:1286989-1288635	4.43168	6.62089	0.579173	0.45285	0.998702	no
PA1187	PA1187	gi|110227054|gb|AE004091.2|:1288736-1289876	155.761	147.763	-0.0760508	0.9044	0.998702	no
PA1188	PA1188	gi|110227054|gb|AE004091.2|:1289964-1291146	103.585	78.7805	-0.394907	0.5107	0.998702	no
PA1189	PA1189	gi|110227054|gb|AE004091.2|:1291147-1291645	174.855	164.756	-0.0858282	0.8831	0.998702	no
PA1190	PA1190	gi|110227054|gb|AE004091.2|:1291812-1292412	374.977	572.844	0.611341	0.3389	0.998702	no
PA1191	PA1191	gi|110227054|gb|AE004091.2|:1292570-1293164	52.4948	58.9616	0.167602	0.7729	0.998702	no
PA1192	PA1192	gi|110227054|gb|AE004091.2|:1293266-1294091	395.646	391.481	-0.0152692	0.9798	0.998702	no
PA1193	PA1193	gi|110227054|gb|AE004091.2|:1294137-1294809	203.512	203.155	-0.00253143	0.99655	0.998702	no
PA1194	PA1194	gi|110227054|gb|AE004091.2|:1294810-1296229	5.95966	4.22575	-0.496022	0.44615	0.998702	no
PA1195	PA1195	gi|110227054|gb|AE004091.2|:1296333-1297098	11.5958	11.8429	0.030428	0.96825	0.998702	no
PA1196	PA1196	gi|110227054|gb|AE004091.2|:1297308-1298709	22.235	33.2659	0.581209	0.31995	0.998702	no
PA1197	PA1197	gi|110227054|gb|AE004091.2|:1298721-1299492	58.6757	55.0625	-0.0916931	0.8704	0.998702	no
PA1198	PA1198	gi|110227054|gb|AE004091.2|:1299557-1300175	729.498	601.4	-0.278579	0.6618	0.998702	no
PA1199	PA1199	gi|110227054|gb|AE004091.2|:1300257-1300791	135.178	127.322	-0.0863777	0.88635	0.998702	no
PA1200	PA1200	gi|110227054|gb|AE004091.2|:1300810-1301473	29.9526	36.0748	0.268308	0.64545	0.998702	no
PA1201	PA1201	gi|110227054|gb|AE004091.2|:1301480-1302395	31.644	36.7441	0.215581	0.70655	0.998702	no
PA1202	PA1202	gi|110227054|gb|AE004091.2|:1302695-1303313	34.3884	50.8439	0.564153	0.33835	0.998702	no
PA1203	PA1203	gi|110227054|gb|AE004091.2|:1303456-1303864	15.2807	31.9966	1.06621	0.13535	0.998702	no
PA1204	PA1204	gi|110227054|gb|AE004091.2|:1303891-1304449	47.0887	53.308	0.17897	0.7599	0.998702	no
PA1205	PA1205	gi|110227054|gb|AE004091.2|:1304475-1305423	53.3698	74.118	0.4738	0.4213	0.998702	no
PA1206	PA1206	gi|110227054|gb|AE004091.2|:1305582-1306056	28.5596	46.8984	0.715562	0.2524	0.998702	no
PA1207	kefB	gi|110227054|gb|AE004091.2|:1306058-1307900	18.5762	25.9756	0.483701	0.40185	0.998702	no
PA1208	PA1208	gi|110227054|gb|AE004091.2|:1308066-1309566	11.1469	13.4955	0.275828	0.63485	0.998702	no
PA1209	PA1209	gi|110227054|gb|AE004091.2|:1309582-1310518	25.4936	31.9832	0.32718	0.56585	0.998702	no
PA1210	PA1210	gi|110227054|gb|AE004091.2|:1310687-1311386	13.3004	22.2876	0.744769	0.2306	0.998702	no
PA1211	PA1211	gi|110227054|gb|AE004091.2|:1311503-1317202	14.7347	14.4523	-0.0279225	0.98225	0.998702	no
PA1212	PA1212	gi|110227054|gb|AE004091.2|:1311503-1317202	2.6115	2.80469	0.102966	0.94655	0.998702	no
PA1213	PA1213	gi|110227054|gb|AE004091.2|:1311503-1317202	4.40569	1.74837	-1.33335	0.314	0.998702	no
PA1214	PA1214	gi|110227054|gb|AE004091.2|:1311503-1317202	6.63998	4.2677	-0.63772	0.5299	0.998702	no
PA1215	PA1215	gi|110227054|gb|AE004091.2|:1311503-1317202	7.40384	3.17898	-1.21971	0.3721	0.998702	no
PA1216	PA1216	gi|110227054|gb|AE004091.2|:1317403-1324109	12.0158	7.25634	-0.727617	0.62045	0.998702	no
PA1217	PA1217	gi|110227054|gb|AE004091.2|:1317403-1324109	7.75763	3.56065	-1.12347	0.4249	0.998702	no
PA1218	PA1218	gi|110227054|gb|AE004091.2|:1317403-1324109	7.68565	3.51442	-1.12888	0.5053	0.998702	no
PA1219	PA1219	gi|110227054|gb|AE004091.2|:1317403-1324109	4.67475	2.67842	-0.803507	0.4147	0.998702	no
PA1220	PA1220	gi|110227054|gb|AE004091.2|:1317403-1324109	4.35106	3.11936	-0.480115	0.78365	0.998702	no
PA1221	PA1221	gi|110227054|gb|AE004091.2|:1317403-1324109	3.62747	3.32297	-0.126491	0.925	0.998702	no
PA1222	PA1222	gi|110227054|gb|AE004091.2|:1324792-1325950	129.968	114.359	-0.184591	0.753	0.998702	no
PA1223	PA1223	gi|110227054|gb|AE004091.2|:1326045-1326939	25.1693	36.2439	0.526076	0.3601	0.998702	no
PA1224	PA1224	gi|110227054|gb|AE004091.2|:1327023-1327803	13.4138	11.5018	-0.22185	0.72665	0.998702	no
PA1225	PA1225	gi|110227054|gb|AE004091.2|:1327812-1328439	3.0173	1.85074	-0.705156	0.4832	0.998702	no
PA1226	PA1226	gi|110227054|gb|AE004091.2|:1328544-1329153	28.9134	27.2436	-0.0858184	0.88285	0.998702	no
PA1227	PA1227	gi|110227054|gb|AE004091.2|:1329191-1330040	28.7218	22.3899	-0.359298	0.54025	0.998702	no
PA1228	PA1228	gi|110227054|gb|AE004091.2|:1330116-1330467	27.9334	35.2368	0.335094	0.6393	0.998702	no
PA1229	PA1229	gi|110227054|gb|AE004091.2|:1330576-1331383	20.9322	28.0829	0.423971	0.4722	0.998702	no
PA1230	PA1230	gi|110227054|gb|AE004091.2|:1331516-1331714	0	0	0	1	1	no
PA1231	PA1231	gi|110227054|gb|AE004091.2|:1331726-1334928	11.4351	5.65678	-1.01542	0.47015	0.998702	no
PA1232	PA1232	gi|110227054|gb|AE004091.2|:1331726-1334928	9.9287	7.8742	-0.334471	0.61915	0.998702	no
PA1233	PA1233	gi|110227054|gb|AE004091.2|:1331726-1334928	44.8632	61.337	0.451226	0.4609	0.998702	no
PA1234	PA1234	gi|110227054|gb|AE004091.2|:1334949-1335453	39.743	37.8161	-0.0717004	0.90345	0.998702	no
PA1235	PA1235	gi|110227054|gb|AE004091.2|:1335644-1336427	22.9418	24.1715	0.0753253	0.8964	0.998702	no
PA1236	PA1236	gi|110227054|gb|AE004091.2|:1336429-1340527	2.59124	2.60804	0.00932306	0.97725	0.998702	no
PA1237	PA1237	gi|110227054|gb|AE004091.2|:1336429-1340527	4.57126	4.72708	0.0483564	0.96305	0.998702	no
PA1238	PA1238	gi|110227054|gb|AE004091.2|:1336429-1340527	5.33621	4.69131	-0.185824	0.8456	0.998702	no
PA1239	PA1239	gi|110227054|gb|AE004091.2|:1340909-1341794	36.2738	38.9406	0.102348	0.8576	0.998702	no
PA1240	PA1240	gi|110227054|gb|AE004091.2|:1341850-1342648	90.2931	132.653	0.554971	0.35535	0.998702	no
PA1241	PA1241	gi|110227054|gb|AE004091.2|:1342812-1343373	198.425	174.574	-0.184761	0.75385	0.998702	no
PA1242	sprP	gi|110227054|gb|AE004091.2|:1343452-1345225	57.6	68.7983	0.256304	0.6734	0.998702	no
PA1243	PA1243	gi|110227054|gb|AE004091.2|:1345247-1347824	42.8918	53.5677	0.320663	0.5971	0.998702	no
PA1244	PA1244	gi|110227054|gb|AE004091.2|:1348059-1348401	166.562	213.716	0.359632	0.53935	0.998702	no
PA1245	aprX	gi|110227054|gb|AE004091.2|:1349415-1350660	41.0111	38.9444	-0.0745981	0.89735	0.998702	no
PA1246	aprD	gi|110227054|gb|AE004091.2|:1350746-1353823	12.9001	9.92349	-0.378462	0.6086	0.998702	no
PA1247	aprE	gi|110227054|gb|AE004091.2|:1350746-1353823	10.0299	12.9619	0.36997	0.68775	0.998702	no
PA1248	aprF	gi|110227054|gb|AE004091.2|:1353826-1355272	7.7272	7.80039	0.0136001	0.98445	0.998702	no
PA1249	aprA	gi|110227054|gb|AE004091.2|:1355630-1357070	21.8647	22.9436	0.069486	0.9029	0.998702	no
PA1250	aprI	gi|110227054|gb|AE004091.2|:1357316-1357712	98.1967	81.4966	-0.268936	0.6521	0.998702	no
PA1251	PA1251	gi|110227054|gb|AE004091.2|:1357724-1359350	2.47988	3.18735	0.362086	0.6064	0.998702	no
PA1252	dpkA	gi|110227054|gb|AE004091.2|:1359589-1360594	16.5723	17.524	0.0805584	0.8905	0.998702	no
PA1253	lhpG	gi|110227054|gb|AE004091.2|:1360697-1362278	5.66156	8.13666	0.523236	0.39495	0.998702	no
PA1254	lhpC	gi|110227054|gb|AE004091.2|:1362370-1363288	18.518	30.3773	0.714067	0.2271	0.998702	no
PA1255	lhpK	gi|110227054|gb|AE004091.2|:1363438-1364473	12.3165	34.3947	1.4816	0.0161	0.384914	no
PA1256	lhpO	gi|110227054|gb|AE004091.2|:1364498-1365862	13.5273	39.9203	1.56125	0.03335	0.572308	no
PA1257	lhpN	gi|110227054|gb|AE004091.2|:1364498-1365862	7.55944	14.1151	0.900889	0.4228	0.998702	no
PA1258	lhpM	gi|110227054|gb|AE004091.2|:1365872-1368280	6.4942	15.7291	1.27621	0.46335	0.998702	no
PA1259	lhpH	gi|110227054|gb|AE004091.2|:1365872-1368280	9.04692	30.6447	1.76014	0.0073	0.248858	no
PA1260	lhpP	gi|110227054|gb|AE004091.2|:1368338-1369160	33.3091	99.6618	1.58112	0.00895	0.278287	no
PA1261	lhpR	gi|110227054|gb|AE004091.2|:1369417-1370092	14.7207	10.8048	-0.446177	0.5009	0.998702	no
PA1262	PA1262	gi|110227054|gb|AE004091.2|:1370256-1371699	4.17126	4.25508	0.0287034	0.9732	0.998702	no
PA1263	PA1263	gi|110227054|gb|AE004091.2|:1371737-1372682	127.045	131.614	0.0509746	0.93375	0.998702	no
PA1264	PA1264	gi|110227054|gb|AE004091.2|:1372978-1373845	68.9031	94.075	0.449242	0.4377	0.998702	no
PA1265	PA1265	gi|110227054|gb|AE004091.2|:1373944-1378383	8.49186	7.40121	-0.19832	0.92905	0.998702	no
PA1266	lhpE	gi|110227054|gb|AE004091.2|:1373944-1378383	6.23105	8.62164	0.468486	0.692	0.998702	no
PA1266.1	lhpF	gi|110227054|gb|AE004091.2|:1373944-1378383	0	45.7865	inf	0.2046	0.998702	no
PA1267	lhpB	gi|110227054|gb|AE004091.2|:1373944-1378383	15.7615	10.6459	-0.566116	0.60385	0.998702	no
PA1268	lhpA	gi|110227054|gb|AE004091.2|:1373944-1378383	23.1176	17.2706	-0.420676	0.66505	0.998702	no
PA1269	PA1269	gi|110227054|gb|AE004091.2|:1378499-1379168	176.463	183.048	0.0528568	0.931	0.998702	no
PA1270	PA1270	gi|110227054|gb|AE004091.2|:1379412-1381452	18.1894	13.5314	-0.426786	0.4474	0.998702	no
PA1271	PA1271	gi|110227054|gb|AE004091.2|:1381803-1383654	36.3219	37.8023	0.057635	0.92155	0.998702	no
PA1272	cobO	gi|110227054|gb|AE004091.2|:1383717-1384329	40.4575	51.7086	0.353998	0.54755	0.998702	no
PA1273	cobB	gi|110227054|gb|AE004091.2|:1384360-1385668	18.6797	20.3794	0.125639	0.8271	0.998702	no
PA1274	PA1274	gi|110227054|gb|AE004091.2|:1385669-1391861	12.2276	11.6359	-0.0715523	0.2242	0.998702	no
PA1275	cobD	gi|110227054|gb|AE004091.2|:1385669-1391861	10.1118	8.41111	-0.265666	0.8772	0.998702	no
PA1276	cobC	gi|110227054|gb|AE004091.2|:1385669-1391861	15.4381	19.401	0.329637	0.807	0.998702	no
PA1277	cobQ	gi|110227054|gb|AE004091.2|:1385669-1391861	17.0895	19.0672	0.157978	0.88165	0.998702	no
PA1278	cobP	gi|110227054|gb|AE004091.2|:1385669-1391861	15.1594	21.2394	0.486535	0.5841	0.998702	no
PA1279	cobU	gi|110227054|gb|AE004091.2|:1385669-1391861	19.581	16.4024	-0.255547	0.8609	0.998702	no
PA1280	PA1280	gi|110227054|gb|AE004091.2|:1385669-1391861	8.48899	6.68584	-0.344484	0.7244	0.998702	no
PA1281	cobV	gi|110227054|gb|AE004091.2|:1391863-1394069	10.1978	8.24574	-0.306541	0.8058	0.998702	no
PA1282	PA1282	gi|110227054|gb|AE004091.2|:1391863-1394069	10.1881	10.3732	0.0259754	0.96925	0.998702	no
PA1283	PA1283	gi|110227054|gb|AE004091.2|:1394187-1394748	35.6617	42.4029	0.249787	0.67095	0.998702	no
PA1284	PA1284	gi|110227054|gb|AE004091.2|:1394778-1396599	58.1026	65.1148	0.164383	0.78905	0.998702	no
PA1285	PA1285	gi|110227054|gb|AE004091.2|:1396730-1397180	143.559	148.39	0.0477494	0.9343	0.998702	no
PA1286	PA1286	gi|110227054|gb|AE004091.2|:1397253-1398453	9.27922	10.2742	0.146944	0.80945	0.998702	no
PA1287	PA1287	gi|110227054|gb|AE004091.2|:1398617-1399172	141.257	170.291	0.269678	0.64365	0.998702	no
PA1288	PA1288	gi|110227054|gb|AE004091.2|:1399230-1400505	226.38	216.446	-0.0647419	0.9178	0.998702	no
PA1289	PA1289	gi|110227054|gb|AE004091.2|:1400710-1401190	57.4852	70.2865	0.290058	0.62275	0.998702	no
PA1290	PA1290	gi|110227054|gb|AE004091.2|:1401411-1402005	195.512	191.524	-0.0297353	0.96185	0.998702	no
PA1291	PA1291	gi|110227054|gb|AE004091.2|:1402116-1402956	61.6938	63.2882	0.03681	0.94595	0.998702	no
PA1292	PA1292	gi|110227054|gb|AE004091.2|:1402980-1403835	70.5049	88.6578	0.330524	0.5625	0.998702	no
PA1293	PA1293	gi|110227054|gb|AE004091.2|:1404135-1405197	23.9889	26.2851	0.131876	0.8199	0.998702	no
PA1294	rnd	gi|110227054|gb|AE004091.2|:1405337-1406752	221.804	208.345	-0.0903104	0.89	0.998702	no
PA1295	PA1295	gi|110227054|gb|AE004091.2|:1405337-1406752	195.371	222.966	0.190603	0.69	0.998702	no
PA1296	PA1296	gi|110227054|gb|AE004091.2|:1407006-1407939	224.413	290.343	0.371601	0.55955	0.998702	no
PA1297	PA1297	gi|110227054|gb|AE004091.2|:1407950-1408931	11.8648	12.2598	0.0472403	0.93725	0.998702	no
PA1298	PA1298	gi|110227054|gb|AE004091.2|:1408998-1409274	28.9593	91.0656	1.65288	0.0658	0.787135	no
PA1299	PA1299	gi|110227054|gb|AE004091.2|:1409350-1409800	328.338	333.878	0.0241369	0.96905	0.998702	no
PA1300	PA1300	gi|110227054|gb|AE004091.2|:1409948-1411456	325.288	386.439	0.248521	0.82625	0.998702	no
PA1301	PA1301	gi|110227054|gb|AE004091.2|:1409948-1411456	284.948	314.053	0.140313	0.84185	0.998702	no
PA1302	PA1302	gi|110227054|gb|AE004091.2|:1411584-1414140	60.2377	69.8243	0.213061	0.7408	0.998702	no
PA1303	PA1303	gi|110227054|gb|AE004091.2|:1414146-1414686	26.9666	23.7567	-0.182843	0.77255	0.998702	no
PA1304	PA1304	gi|110227054|gb|AE004091.2|:1414762-1416814	64.304	68.3432	0.0878882	0.8866	0.998702	no
PA1305	PA1305	gi|110227054|gb|AE004091.2|:1416962-1417436	706.374	712.348	0.0121507	0.9847	0.998702	no
PA1306	PA1306	gi|110227054|gb|AE004091.2|:1417499-1417961	368.122	455.771	0.308126	0.61815	0.998702	no
PA1307	PA1307	gi|110227054|gb|AE004091.2|:1417964-1418738	211.108	201.777	-0.0652222	0.91085	0.998702	no
PA1308	PA1308	gi|110227054|gb|AE004091.2|:1418764-1419289	153.043	138.291	-0.14623	0.80675	0.998702	no
PA1309	PA1309	gi|110227054|gb|AE004091.2|:1419297-1420158	17.9185	18.7764	0.0674651	0.9088	0.998702	no
PA1310	phnW	gi|110227054|gb|AE004091.2|:1420325-1421441	15.5973	17.6372	0.177317	0.76205	0.998702	no
PA1311	phnX	gi|110227054|gb|AE004091.2|:1421476-1422304	16.7277	19.387	0.212854	0.72775	0.998702	no
PA1312	PA1312	gi|110227054|gb|AE004091.2|:1422354-1423266	59.0644	68.1951	0.207379	0.71935	0.998702	no
PA1313	PA1313	gi|110227054|gb|AE004091.2|:1423373-1424732	3.07695	2.97086	-0.0506207	0.955	0.998702	no
PA1314	PA1314	gi|110227054|gb|AE004091.2|:1424745-1425132	18.6398	6.37912	-1.54696	0.1052	0.949716	no
PA1315	PA1315	gi|110227054|gb|AE004091.2|:1425139-1425754	53.3701	53.5684	0.00535144	0.99275	0.998702	no
PA1316	PA1316	gi|110227054|gb|AE004091.2|:1425911-1427453	20.7988	36.6138	0.815888	0.1624	0.998702	no
PA1317	cyoA	gi|110227054|gb|AE004091.2|:1428079-1429075	31.448	32.7046	0.0565248	0.9198	0.998702	no
PA1318	cyoB	gi|110227054|gb|AE004091.2|:1429081-1431058	18.7706	19.0998	0.0250829	0.9646	0.998702	no
PA1319	cyoC	gi|110227054|gb|AE004091.2|:1431061-1432026	15.3416	22.0292	0.521971	0.4288	0.998702	no
PA1320	cyoD	gi|110227054|gb|AE004091.2|:1431061-1432026	6.5181	8.68269	0.413691	0.8424	0.998702	no
PA1321	cyoE	gi|110227054|gb|AE004091.2|:1432036-1432927	20.1853	15.0836	-0.420327	0.47765	0.998702	no
PA1322	PA1322	gi|110227054|gb|AE004091.2|:1433165-1435364	3.86633	4.98294	0.366034	0.5543	0.998702	no
PA1323	PA1323	gi|110227054|gb|AE004091.2|:1435492-1435825	765.046	1048.35	0.4545	0.4563	0.998702	no
PA1324	PA1324	gi|110227054|gb|AE004091.2|:1435884-1436397	152.995	271.42	0.827045	0.17655	0.998702	no
PA1324.1	P9	gi|110227054|gb|AE004091.2|:1436490-1436618	0	0	0	1	1	no
PA1325	PA1325	gi|110227054|gb|AE004091.2|:1436662-1438614	50.3364	46.6236	-0.110542	0.9454	0.998702	no
PA1326	ilvA2	gi|110227054|gb|AE004091.2|:1436662-1438614	30.8897	38.7673	0.327715	0.60355	0.998702	no
PA1327	PA1327	gi|110227054|gb|AE004091.2|:1438705-1441547	19.6622	24.4953	0.317079	0.70935	0.998702	no
PA1328	PA1328	gi|110227054|gb|AE004091.2|:1438705-1441547	65.3745	82.5471	0.33649	0.6837	0.998702	no
PA1329	PA1329	gi|110227054|gb|AE004091.2|:1441631-1442063	0	1.57521	inf	0.1138	0.974409	no
PA1330	PA1330	gi|110227054|gb|AE004091.2|:1442068-1442848	6.17034	4.96671	-0.31306	0.66275	0.998702	no
PA1331	PA1331	gi|110227054|gb|AE004091.2|:1442903-1444451	213.599	151.794	-0.492784	0.43835	0.998702	no
PA1332	PA1332	gi|110227054|gb|AE004091.2|:1444719-1445271	76.7444	80.4381	0.0678183	0.904	0.998702	no
PA1333	PA1333	gi|110227054|gb|AE004091.2|:1445404-1445611	1238.63	3989.83	1.68758	0.01495	0.369227	no
PA1334	PA1334	gi|110227054|gb|AE004091.2|:1445805-1446918	4.61309	3.18903	-0.532616	0.4566	0.998702	no
PA1335	aauR	gi|110227054|gb|AE004091.2|:1447225-1448503	18.5333	12.9619	-0.515849	0.37765	0.998702	no
PA1336	aauS	gi|110227054|gb|AE004091.2|:1448547-1450449	32.3604	28.6732	-0.174528	0.7608	0.998702	no
PA1337	ansB	gi|110227054|gb|AE004091.2|:1450544-1451633	22.878	30.6799	0.423332	0.4567	0.998702	no
PA1338	ggt	gi|110227054|gb|AE004091.2|:1451718-1453392	30.2531	33.0053	0.125613	0.8286	0.998702	no
PA1339	aatP	gi|110227054|gb|AE004091.2|:1453469-1455612	46.907	66.9541	0.513368	0.5235	0.998702	no
PA1340	aatM	gi|110227054|gb|AE004091.2|:1453469-1455612	26.1301	29.2346	0.161961	0.90225	0.998702	no
PA1341	aatQ	gi|110227054|gb|AE004091.2|:1453469-1455612	23.1733	22.0481	-0.0718083	0.95485	0.998702	no
PA1342	aatJ	gi|110227054|gb|AE004091.2|:1455814-1456723	73.5732	116.697	0.665518	0.2683	0.998702	no
PA1343	PA1343	gi|110227054|gb|AE004091.2|:1457174-1457633	253.012	240.502	-0.0731578	0.8982	0.998702	no
PA1344	PA1344	gi|110227054|gb|AE004091.2|:1457728-1458523	171.145	143.813	-0.251018	0.6809	0.998702	no
PA1345	PA1345	gi|110227054|gb|AE004091.2|:1458706-1460296	13.0508	11.0483	-0.240319	0.6774	0.998702	no
PA1346	PA1346	gi|110227054|gb|AE004091.2|:1460306-1461854	2.19076	2.32392	0.0851333	0.902	0.998702	no
PA1347	PA1347	gi|110227054|gb|AE004091.2|:1461937-1462630	2.24676	0.941495	-1.25482	0.2897	0.998702	no
PA1348	PA1348	gi|110227054|gb|AE004091.2|:1462695-1463403	47.8098	49.4448	0.0485127	0.93215	0.998702	no
PA1349	PA1349	gi|110227054|gb|AE004091.2|:1463585-1463936	29.33	30.8322	0.0720596	0.918	0.998702	no
PA1350	PA1350	gi|110227054|gb|AE004091.2|:1464110-1464860	29.5748	42.9945	0.539783	0.35405	0.998702	no
PA1351	PA1351	gi|110227054|gb|AE004091.2|:1464877-1466101	11.6781	10.3008	-0.181057	0.75855	0.998702	no
PA1352	PA1352	gi|110227054|gb|AE004091.2|:1466108-1467320	2.06917	2.42903	0.231326	0.7671	0.998702	no
PA1353	PA1353	gi|110227054|gb|AE004091.2|:1467487-1467901	19.0552	29.0039	0.606067	0.38465	0.998702	no
PA1354	PA1354	gi|110227054|gb|AE004091.2|:1467937-1468363	12.1098	15.5015	0.356235	0.63405	0.998702	no
PA1355	PA1355	gi|110227054|gb|AE004091.2|:1468509-1468890	20.5666	30.1025	0.54958	0.4412	0.998702	no
PA1356	PA1356	gi|110227054|gb|AE004091.2|:1468912-1470019	14.4339	17.6638	0.291335	0.616	0.998702	no
PA1357	PA1357	gi|110227054|gb|AE004091.2|:1470087-1470564	48.8498	60.6286	0.311644	0.59605	0.998702	no
PA1358	PA1358	gi|110227054|gb|AE004091.2|:1470579-1470978	38.1124	41.8255	0.134122	0.83685	0.998702	no
PA1359	PA1359	gi|110227054|gb|AE004091.2|:1471015-1473980	76.1603	117.044	0.619936	0.5999	0.998702	no
PA1360	PA1360	gi|110227054|gb|AE004091.2|:1471015-1473980	89.6379	76.3482	-0.231516	0.8237	0.998702	no
PA1361	norM	gi|110227054|gb|AE004091.2|:1471015-1473980	60.6429	56.8987	-0.0919424	0.92065	0.998702	no
PA1362	PA1362	gi|110227054|gb|AE004091.2|:1474390-1474714	18.7522	20.2433	0.110386	0.91345	0.998702	no
PA1363	PA1363	gi|110227054|gb|AE004091.2|:1474726-1476306	196.05	232.269	0.244575	0.77345	0.998702	no
PA1364	PA1364	gi|110227054|gb|AE004091.2|:1474726-1476306	107.418	123.128	0.196918	0.842	0.998702	no
PA1365	PA1365	gi|110227054|gb|AE004091.2|:1476383-1478825	26.2693	24.6358	-0.0926176	0.8678	0.998702	no
PA1366	PA1366	gi|110227054|gb|AE004091.2|:1479020-1479791	118.989	147.631	0.311172	0.61425	0.998702	no
PA1367	PA1367	gi|110227054|gb|AE004091.2|:1480214-1481051	17.4401	15.7864	-0.143725	0.8149	0.998702	no
PA1368	PA1368	gi|110227054|gb|AE004091.2|:1481333-1482758	18.2717	16.1154	-0.181176	0.7542	0.998702	no
PA1369	PA1369	gi|110227054|gb|AE004091.2|:1483122-1483875	29.6811	38.8735	0.389243	0.5092	0.998702	no
PA1370	PA1370	gi|110227054|gb|AE004091.2|:1483897-1485763	18.3883	22.4527	0.288102	0.623	0.998702	no
PA1371	PA1371	gi|110227054|gb|AE004091.2|:1486265-1489095	76.7562	81.7825	0.0915074	0.96455	0.998702	no
PA1372	PA1372	gi|110227054|gb|AE004091.2|:1486265-1489095	98.2285	113.667	0.210603	0.75965	0.998702	no
PA1373	fabF2	gi|110227054|gb|AE004091.2|:1489814-1491083	70.1837	92.7551	0.402292	0.5063	0.998702	no
PA1374	PA1374	gi|110227054|gb|AE004091.2|:1491191-1491698	126.69	132.952	0.0696036	0.8978	0.998702	no
PA1375	pdxB	gi|110227054|gb|AE004091.2|:1491912-1493055	127.852	118.61	-0.108251	0.85495	0.998702	no
PA1376	aceK	gi|110227054|gb|AE004091.2|:1493089-1494823	50.012	60.0019	0.262734	0.66505	0.998702	no
PA1377	PA1377	gi|110227054|gb|AE004091.2|:1494958-1495492	43.5572	59.4498	0.44876	0.44815	0.998702	no
PA1378	PA1378	gi|110227054|gb|AE004091.2|:1495634-1495997	27.5426	22.1692	-0.313105	0.6613	0.998702	no
PA1379	PA1379	gi|110227054|gb|AE004091.2|:1496086-1496920	20.2078	19.4215	-0.0572591	0.92615	0.998702	no
PA1380	PA1380	gi|110227054|gb|AE004091.2|:1497011-1497977	49.6451	62.0218	0.321126	0.5911	0.998702	no
PA1381	PA1381	gi|110227054|gb|AE004091.2|:1498337-1501092	14.0999	10.526	-0.42173	0.80795	0.998702	no
PA1382	PA1382	gi|110227054|gb|AE004091.2|:1498337-1501092	48.747	51.1332	0.0689477	0.9076	0.998702	no
PA1383	PA1383	gi|110227054|gb|AE004091.2|:1501610-1503416	17.9095	17.9548	0.00364521	0.9945	0.998702	no
PA1384	galE	gi|110227054|gb|AE004091.2|:1503567-1504581	8.18855	11.7238	0.517755	0.4058	0.998702	no
PA1385	PA1385	gi|110227054|gb|AE004091.2|:1504604-1505729	10.2371	9.90622	-0.0474019	0.938	0.998702	no
PA1386	PA1386	gi|110227054|gb|AE004091.2|:1505748-1507017	7.67416	9.30248	0.277606	0.64715	0.998702	no
PA1387	PA1387	gi|110227054|gb|AE004091.2|:1507163-1508720	11.5311	11.2243	-0.0388943	0.94525	0.998702	no
PA1388	PA1388	gi|110227054|gb|AE004091.2|:1508736-1509465	14.2484	17.9665	0.334514	0.5927	0.998702	no
PA1389	PA1389	gi|110227054|gb|AE004091.2|:1509561-1511046	31.084	27.6544	-0.16866	0.7761	0.998702	no
PA1390	PA1390	gi|110227054|gb|AE004091.2|:1511231-1514035	15.939	15.0915	-0.0788167	0.9266	0.998702	no
PA1391	PA1391	gi|110227054|gb|AE004091.2|:1511231-1514035	9.41031	8.61643	-0.127151	0.8685	0.998702	no
PA1392	PA1392	gi|110227054|gb|AE004091.2|:1514035-1515280	33.0089	35.2157	0.0933619	0.8727	0.998702	no
PA1393	cysC	gi|110227054|gb|AE004091.2|:1515336-1515927	3.33585	5.74432	0.784082	0.36225	0.998702	no
PA1394	PA1394	gi|110227054|gb|AE004091.2|:1516432-1516687	250.716	125.642	-0.996739	0.18285	0.998702	no
PA1395	PA1395	gi|110227054|gb|AE004091.2|:1516702-1517119	62.9484	51.7356	-0.283013	0.64645	0.998702	no
PA1396	PA1396	gi|110227054|gb|AE004091.2|:1517145-1518768	29.2023	28.0505	-0.0580555	0.91955	0.998702	no
PA1397	PA1397	gi|110227054|gb|AE004091.2|:1518913-1519546	110.262	117.639	0.0934238	0.8695	0.998702	no
PA1398	PA1398	gi|110227054|gb|AE004091.2|:1519626-1519968	128.36	178.096	0.472464	0.42125	0.998702	no
PA1399	PA1399	gi|110227054|gb|AE004091.2|:1519983-1520904	5.72126	11.9313	1.06034	0.11515	0.978582	no
PA1400	PA1400	gi|110227054|gb|AE004091.2|:1521108-1524396	11.6063	12.4507	0.101312	0.86105	0.998702	no
PA1401	PA1401	gi|110227054|gb|AE004091.2|:1524423-1524831	28.7637	26.5115	-0.117631	0.8572	0.998702	no
PA1402	PA1402	gi|110227054|gb|AE004091.2|:1524908-1525574	29.7366	27.1076	-0.133545	0.81825	0.998702	no
PA1403	PA1403	gi|110227054|gb|AE004091.2|:1525666-1526299	11.1376	10.1978	-0.127183	0.85525	0.998702	no
PA1404	PA1404	gi|110227054|gb|AE004091.2|:1526429-1526657	17.2233	367.924	4.41697	0.11945	0.988385	no
PA1405	PA1405	gi|110227054|gb|AE004091.2|:1527190-1528783	19.5855	22.6593	0.210321	0.70615	0.998702	no
PA1406	PA1406	gi|110227054|gb|AE004091.2|:1528802-1529561	27.9345	26.6941	-0.0655243	0.9126	0.998702	no
PA1407	PA1407	gi|110227054|gb|AE004091.2|:1529596-1530538	31.4366	32.8985	0.065577	0.90625	0.998702	no
PA1408	PA1408	gi|110227054|gb|AE004091.2|:1530604-1533028	26.6176	41.506	0.640939	0.2806	0.998702	no
PA1409	aphA	gi|110227054|gb|AE004091.2|:1533237-1534278	4.67352	5.22409	0.160672	0.8128	0.998702	no
PA1410	PA1410	gi|110227054|gb|AE004091.2|:1534288-1535380	6.24792	3.59639	-0.796825	0.2503	0.998702	no
PA1411	PA1411	gi|110227054|gb|AE004091.2|:1535585-1537650	21.2632	24.1915	0.186145	0.7608	0.998702	no
PA1412	PA1412	gi|110227054|gb|AE004091.2|:1535585-1537650	1.80739	1.45635	-0.311552	0.8737	0.998702	no
PA1413	PA1413	gi|110227054|gb|AE004091.2|:1537754-1538627	272.273	243.091	-0.163557	0.7965	0.998702	no
PA1414	PA1414	gi|110227054|gb|AE004091.2|:1538682-1538916	11531.5	12928.7	0.165	0.77995	0.998702	no
PA1415	PA1415	gi|110227054|gb|AE004091.2|:1538975-1539704	12.7642	23.7622	0.896567	0.1516	0.998702	no
PA1416	PA1416	gi|110227054|gb|AE004091.2|:1539748-1541131	4.39217	3.75541	-0.225962	0.73145	0.998702	no
PA1417	PA1417	gi|110227054|gb|AE004091.2|:1541144-1542746	4.83748	3.75124	-0.366888	0.572	0.998702	no
PA1418	PA1418	gi|110227054|gb|AE004091.2|:1542821-1544213	9.46211	10.2153	0.110495	0.85545	0.998702	no
PA1419	PA1419	gi|110227054|gb|AE004091.2|:1544306-1545818	25.0111	12.7142	-0.976129	0.09465	0.913645	no
PA1420	PA1420	gi|110227054|gb|AE004091.2|:1545836-1546256	39.2781	15.2321	-1.36662	0.0595	0.758377	no
PA1421	gbuA	gi|110227054|gb|AE004091.2|:1546270-1547230	56.0724	40.9896	-0.452032	0.43715	0.998702	no
PA1422	gbuR	gi|110227054|gb|AE004091.2|:1547436-1548330	38.4162	37.1018	-0.0502286	0.9271	0.998702	no
PA1423	bdlA	gi|110227054|gb|AE004091.2|:1548333-1549587	847.99	1318.84	0.637147	0.2681	0.998702	no
PA1424	PA1424	gi|110227054|gb|AE004091.2|:1549882-1550494	53.8124	52.4804	-0.0361601	0.9503	0.998702	no
PA1425	PA1425	gi|110227054|gb|AE004091.2|:1550983-1552600	65.3175	39.5044	-0.725457	0.22285	0.998702	no
PA1426	PA1426	gi|110227054|gb|AE004091.2|:1552640-1552997	33.0122	9.67072	-1.7713	0.0505	0.702749	no
PA1427	PA1427	gi|110227054|gb|AE004091.2|:1553111-1553675	28.0757	26.3526	-0.0913745	0.88175	0.998702	no
PA1428	PA1428	gi|110227054|gb|AE004091.2|:1554414-1554846	199.883	141.769	-0.495611	0.38495	0.998702	no
PA1429	PA1429	gi|110227054|gb|AE004091.2|:1555011-1557720	53.5409	57.4611	0.101946	0.8716	0.998702	no
PA1430	lasR	gi|110227054|gb|AE004091.2|:1558170-1559122	458.63	536.524	0.226313	0.7099	0.998702	no
PA1431	rsaL	gi|110227054|gb|AE004091.2|:1558170-1559122	210.784	628.574	1.57632	0.65005	0.998702	no
PA1432	lasI	gi|110227054|gb|AE004091.2|:1559253-1559859	849.149	1536.88	0.855913	0.14995	0.998702	no
PA1433	PA1433	gi|110227054|gb|AE004091.2|:1559965-1561918	17.6993	19.4508	0.136135	0.8092	0.998702	no
PA1434	PA1434	gi|110227054|gb|AE004091.2|:1561918-1562632	34.934	43.7037	0.323125	0.5818	0.998702	no
PA1435	PA1435	gi|110227054|gb|AE004091.2|:1562812-1567077	24.2711	19.085	-0.346801	0.69725	0.998702	no
PA1436	PA1436	gi|110227054|gb|AE004091.2|:1562812-1567077	9.44208	5.72857	-0.720929	0.36805	0.998702	no
PA1437	PA1437	gi|110227054|gb|AE004091.2|:1567180-1569293	37.1628	33.4978	-0.149793	0.8726	0.998702	no
PA1438	PA1438	gi|110227054|gb|AE004091.2|:1567180-1569293	22.1117	21.4511	-0.0437593	0.9521	0.998702	no
PA1439	PA1439	gi|110227054|gb|AE004091.2|:1569301-1569709	98.8751	103.303	0.0632072	0.91655	0.998702	no
PA1440	PA1440	gi|110227054|gb|AE004091.2|:1569720-1570308	934.335	1088.54	0.220387	0.7036	0.998702	no
PA1441	PA1441	gi|110227054|gb|AE004091.2|:1570495-1571779	113.167	125.14	0.145086	0.81235	0.998702	no
PA1442	PA1442	gi|110227054|gb|AE004091.2|:1572022-1572544	162.048	138.833	-0.223071	0.69735	0.998702	no
PA1443	fliM	gi|110227054|gb|AE004091.2|:1572551-1573523	176.252	207.227	0.233574	0.7118	0.998702	no
PA1444	fliN	gi|110227054|gb|AE004091.2|:1573550-1574024	322.406	360.611	0.161562	0.7906	0.998702	no
PA1445	fliO	gi|110227054|gb|AE004091.2|:1574025-1575242	100.13	109.572	0.130006	0.89885	0.998702	no
PA1446	fliP	gi|110227054|gb|AE004091.2|:1574025-1575242	70.2697	71.9765	0.0346248	0.96115	0.998702	no
PA1447	fliQ	gi|110227054|gb|AE004091.2|:1575289-1576335	151.529	166.326	0.134419	0.9186	0.998702	no
PA1448	fliR	gi|110227054|gb|AE004091.2|:1575289-1576335	42.0892	24.7145	-0.768095	0.23885	0.998702	no
PA1449	flhB	gi|110227054|gb|AE004091.2|:1576337-1577474	26.4487	21.4027	-0.305406	0.5933	0.998702	no
PA1450	PA1450	gi|110227054|gb|AE004091.2|:1577546-1578806	35.8973	24.6216	-0.543949	0.33585	0.998702	no
PA1451	PA1451	gi|110227054|gb|AE004091.2|:1578838-1580182	21.1842	18.6991	-0.180015	0.7614	0.998702	no
PA1452	flhA	gi|110227054|gb|AE004091.2|:1580320-1582444	132.24	114.326	-0.210008	0.74295	0.998702	no
PA1453	flhF	gi|110227054|gb|AE004091.2|:1582527-1583817	338.09	351.311	0.0553412	0.92525	0.998702	no
PA1454	fleN	gi|110227054|gb|AE004091.2|:1583955-1585538	406.174	403.429	-0.00978257	0.9906	0.998702	no
PA1455	fliA	gi|110227054|gb|AE004091.2|:1583955-1585538	411.018	380.226	-0.112343	0.89945	0.998702	no
PA1456	cheY	gi|110227054|gb|AE004091.2|:1585639-1586014	363.924	397.227	0.126324	0.8275	0.998702	no
PA1457	cheZ	gi|110227054|gb|AE004091.2|:1586033-1586822	487.494	448.661	-0.119761	0.8519	0.998702	no
PA1458	PA1458	gi|110227054|gb|AE004091.2|:1587022-1589284	800.426	770.764	-0.0544787	0.9225	0.998702	no
PA1459	PA1459	gi|110227054|gb|AE004091.2|:1589337-1590444	483.453	437.581	-0.143826	0.81085	0.998702	no
PA1460	motC	gi|110227054|gb|AE004091.2|:1590532-1591273	289.586	205.708	-0.493397	0.4313	0.998702	no
PA1461	motD	gi|110227054|gb|AE004091.2|:1591285-1592176	193.646	143.509	-0.432275	0.48985	0.998702	no
PA1462	PA1462	gi|110227054|gb|AE004091.2|:1592270-1593059	322.886	230.498	-0.486273	0.44295	0.998702	no
PA1463	PA1463	gi|110227054|gb|AE004091.2|:1593150-1594041	990.41	1078.26	0.122606	0.8344	0.998702	no
PA1464	PA1464	gi|110227054|gb|AE004091.2|:1594086-1594566	1536.03	2086.4	0.441811	0.45345	0.998702	no
PA1465	PA1465	gi|110227054|gb|AE004091.2|:1594596-1595004	651.677	473.55	-0.460641	0.4433	0.998702	no
PA1466	PA1466	gi|110227054|gb|AE004091.2|:1595031-1595718	6.50747	9.86523	0.600256	0.38635	0.998702	no
PA1467	PA1467	gi|110227054|gb|AE004091.2|:1595826-1596798	116.189	83.464	-0.477244	0.43895	0.998702	no
PA1468	PA1468	gi|110227054|gb|AE004091.2|:1596888-1597305	47.6366	32.7659	-0.539878	0.40265	0.998702	no
PA1469	PA1469	gi|110227054|gb|AE004091.2|:1597364-1598087	54.7105	41.388	-0.402606	0.48585	0.998702	no
PA1470	PA1470	gi|110227054|gb|AE004091.2|:1598220-1598958	35.2554	30.9926	-0.185918	0.752	0.998702	no
PA1471	PA1471	gi|110227054|gb|AE004091.2|:1599023-1599320	5648.59	11547	1.03155	0.0964	0.92081	no
PA1472	PA1472	gi|110227054|gb|AE004091.2|:1599427-1599982	89.5093	64.8945	-0.463941	0.4278	0.998702	no
PA1473	PA1473	gi|110227054|gb|AE004091.2|:1600082-1601893	101.03	112.875	0.159934	0.9235	0.998702	no
PA1474	PA1474	gi|110227054|gb|AE004091.2|:1600082-1601893	431.978	484.491	0.165511	0.7902	0.998702	no
PA1475	ccmA	gi|110227054|gb|AE004091.2|:1602178-1603548	224.921	199.537	-0.172763	0.83035	0.998702	no
PA1476	ccmB	gi|110227054|gb|AE004091.2|:1602178-1603548	167.796	137.855	-0.283556	0.7741	0.998702	no
PA1477	ccmC	gi|110227054|gb|AE004091.2|:1603670-1605087	240.516	181.139	-0.409037	0.53925	0.998702	no
PA1478	PA1478	gi|110227054|gb|AE004091.2|:1603670-1605087	307.43	0	#NAME?	0.22255	0.998702	no
PA1479	ccmE	gi|110227054|gb|AE004091.2|:1603670-1605087	168.942	107.226	-0.655868	0.6507	0.998702	no
PA1480	ccmF	gi|110227054|gb|AE004091.2|:1605087-1607061	168.57	125.438	-0.426374	0.5017	0.998702	no
PA1481	ccmG	gi|110227054|gb|AE004091.2|:1607064-1609291	120.35	98.3395	-0.291396	0.8161	0.998702	no
PA1482	ccmH	gi|110227054|gb|AE004091.2|:1607064-1609291	142.811	112.79	-0.340468	0.877	0.998702	no
PA1483	cycH	gi|110227054|gb|AE004091.2|:1607064-1609291	124.956	95.9525	-0.381029	0.6059	0.998702	no
PA1484	PA1484	gi|110227054|gb|AE004091.2|:1609737-1610544	26.0376	30.8166	0.243115	0.68555	0.998702	no
PA1485	PA1485	gi|110227054|gb|AE004091.2|:1610744-1612112	11.1913	12.5237	0.162276	0.7791	0.998702	no
PA1486	bapF	gi|110227054|gb|AE004091.2|:1612125-1613226	17.7101	14.7169	-0.267097	0.64715	0.998702	no
PA1487	PA1487	gi|110227054|gb|AE004091.2|:1613233-1614649	4.63367	4.94283	0.0931816	0.8855	0.998702	no
PA1488	PA1488	gi|110227054|gb|AE004091.2|:1614669-1617085	6.61309	4.16839	-0.665833	0.4204	0.998702	no
PA1489	PA1489	gi|110227054|gb|AE004091.2|:1614669-1617085	4.98618	4.52923	-0.13867	0.8771	0.998702	no
PA1490	PA1490	gi|110227054|gb|AE004091.2|:1617488-1618265	15.6486	10.2539	-0.60986	0.3399	0.998702	no
PA1491	PA1491	gi|110227054|gb|AE004091.2|:1618611-1619847	5.33541	5.29618	-0.0106459	0.9751	0.998702	no
PA1492	PA1492	gi|110227054|gb|AE004091.2|:1619906-1620263	15.8459	20.723	0.387126	0.61875	0.998702	no
PA1493	cysP	gi|110227054|gb|AE004091.2|:1620344-1621343	417.248	441.654	0.0820126	0.8888	0.998702	no
PA1494	muiA	gi|110227054|gb|AE004091.2|:1621471-1623127	787.045	786.546	-0.000915716	0.9987	0.998963	no
PA1495	PA1495	gi|110227054|gb|AE004091.2|:1623250-1624715	23.7612	18.1372	-0.389654	0.7577	0.998702	no
PA1496	PA1496	gi|110227054|gb|AE004091.2|:1623250-1624715	29.7596	39.9601	0.425204	0.53265	0.998702	no
PA1497	PA1497	gi|110227054|gb|AE004091.2|:1624780-1625695	7.26956	3.73668	-0.960109	0.17745	0.998702	no
PA1498	pykF	gi|110227054|gb|AE004091.2|:1626061-1627495	13.3294	8.92301	-0.579011	0.3292	0.998702	no
PA1499	PA1499	gi|110227054|gb|AE004091.2|:1627496-1628762	18.0525	9.73586	-0.890822	0.13615	0.998702	no
PA1500	PA1500	gi|110227054|gb|AE004091.2|:1629058-1629949	45.916	30.5981	-0.585556	0.3033	0.998702	no
PA1501	PA1501	gi|110227054|gb|AE004091.2|:1630023-1630806	32.8122	25.471	-0.365373	0.53055	0.998702	no
PA1502	gcl	gi|110227054|gb|AE004091.2|:1630901-1632677	82.2703	62.9179	-0.386901	0.5304	0.998702	no
PA1503	PA1503	gi|110227054|gb|AE004091.2|:1633005-1633437	35.9164	27.5662	-0.381743	0.5525	0.998702	no
PA1504	PA1504	gi|110227054|gb|AE004091.2|:1633841-1634492	99.2843	107.022	0.108269	0.8584	0.998702	no
PA1505	moaA2	gi|110227054|gb|AE004091.2|:1634727-1635723	361.938	423.682	0.227238	0.7104	0.998702	no
PA1506	PA1506	gi|110227054|gb|AE004091.2|:1635907-1636237	139.55	84.1742	-0.729329	0.2437	0.998702	no
PA1507	PA1507	gi|110227054|gb|AE004091.2|:1636328-1637696	25.562	25.0473	-0.0293438	0.95745	0.998702	no
PA1508	PA1508	gi|110227054|gb|AE004091.2|:1638378-1638639	88.7445	63.3561	-0.486175	0.5486	0.998702	no
PA1509	tplEi	gi|110227054|gb|AE004091.2|:1638651-1644025	104.288	104.593	0.00420701	0.99565	0.998702	no
PA1510	tplE	gi|110227054|gb|AE004091.2|:1638651-1644025	28.5333	32.1863	0.1738	0.8828	0.998702	no
PA1511	vgrG2a	gi|110227054|gb|AE004091.2|:1638651-1644025	13.413	14.9947	0.160812	0.8956	0.998702	no
PA1512	hcpA	gi|110227054|gb|AE004091.2|:1644206-1644725	10.0427	5.76418	-0.800963	0.31135	0.998702	no
PA1513	PA1513	gi|110227054|gb|AE004091.2|:1645210-1646488	69.1543	57.059	-0.277365	0.64105	0.998702	no
PA1514	PA1514	gi|110227054|gb|AE004091.2|:1646536-1647046	128.51	127.562	-0.0106803	0.9842	0.998702	no
PA1515	alc	gi|110227054|gb|AE004091.2|:1647100-1648099	130.793	115.382	-0.180869	0.7619	0.998702	no
PA1516	PA1516	gi|110227054|gb|AE004091.2|:1648116-1649555	169.978	169.644	-0.00284042	0.9978	0.998759	no
PA1517	PA1517	gi|110227054|gb|AE004091.2|:1648116-1649555	269.036	270.323	0.00688202	0.9913	0.998702	no
PA1518	PA1518	gi|110227054|gb|AE004091.2|:1649927-1650308	925.495	962.164	0.0560564	0.92345	0.998702	no
PA1519	PA1519	gi|110227054|gb|AE004091.2|:1650548-1651898	8.40159	9.98458	0.249038	0.67805	0.998702	no
PA1520	PA1520	gi|110227054|gb|AE004091.2|:1652272-1653052	202.816	262.451	0.371875	0.5447	0.998702	no
PA1521	PA1521	gi|110227054|gb|AE004091.2|:1653105-1654410	37.4657	47.7752	0.35069	0.5481	0.998702	no
PA1522	PA1522	gi|110227054|gb|AE004091.2|:1654479-1655319	44.8244	49.4586	0.141935	0.8053	0.998702	no
PA1523	xdhB	gi|110227054|gb|AE004091.2|:1655345-1659192	16.9292	30.461	0.847452	0.25115	0.998702	no
PA1524	xdhA	gi|110227054|gb|AE004091.2|:1655345-1659192	13.9231	30.739	1.14259	0.2371	0.998702	no
PA1525	alkB2	gi|110227054|gb|AE004091.2|:1659412-1660546	7.55945	10.1156	0.420222	0.4991	0.998702	no
PA1526	PA1526	gi|110227054|gb|AE004091.2|:1660726-1661386	322.179	353.937	0.135629	0.82945	0.998702	no
PA1527	PA1527	gi|110227054|gb|AE004091.2|:1661411-1664900	230.671	203.21	-0.182863	0.7617	0.998702	no
PA1528	zipA	gi|110227054|gb|AE004091.2|:1665064-1665934	537.091	620.074	0.207275	0.7229	0.998702	no
PA1529	lig	gi|110227054|gb|AE004091.2|:1666024-1668409	83.1095	75.6971	-0.134775	0.83035	0.998702	no
PA1530	PA1530	gi|110227054|gb|AE004091.2|:1668454-1668832	76.4178	66.2735	-0.205476	0.73835	0.998702	no
PA1530.1	ffs	gi|110227054|gb|AE004091.2|:1668839-1669952	111.544	77.7054	-0.521526	0.46735	0.998702	no
PA1531	PA1531	gi|110227054|gb|AE004091.2|:1668839-1669952	25.1185	32.9262	0.390487	0.7917	0.998702	no
PA1532	dnaX	gi|110227054|gb|AE004091.2|:1669988-1672034	180.969	178.213	-0.0221457	0.96935	0.998702	no
PA1533	PA1533	gi|110227054|gb|AE004091.2|:1672079-1672406	836.923	1015.14	0.278519	0.6471	0.998702	no
PA1534	recR	gi|110227054|gb|AE004091.2|:1672484-1673081	216.769	226.095	0.0607681	0.92045	0.998702	no
PA1535	PA1535	gi|110227054|gb|AE004091.2|:1673203-1674352	46.8141	28.4581	-0.718104	0.2152	0.998702	no
PA1536	PA1536	gi|110227054|gb|AE004091.2|:1674364-1674904	74.0356	70.7852	-0.0647732	0.9094	0.998702	no
PA1537	PA1537	gi|110227054|gb|AE004091.2|:1674977-1677445	61.0635	49.1472	-0.313201	0.88425	0.998702	no
PA1538	PA1538	gi|110227054|gb|AE004091.2|:1674977-1677445	137.597	142.634	0.0518715	0.9364	0.998702	no
PA1539	PA1539	gi|110227054|gb|AE004091.2|:1677558-1678952	165.922	190.199	0.197004	0.7933	0.998702	no
PA1540	PA1540	gi|110227054|gb|AE004091.2|:1677558-1678952	221.535	112.232	-0.981048	0.575	0.998702	no
PA1541	PA1541	gi|110227054|gb|AE004091.2|:1677558-1678952	397.45	271.593	-0.549329	0.6485	0.998702	no
PA1542	PA1542	gi|110227054|gb|AE004091.2|:1679360-1680197	85.5048	81.5238	-0.0687854	0.90535	0.998702	no
PA1543	apt	gi|110227054|gb|AE004091.2|:1680436-1680985	339.065	355.619	0.068767	0.90625	0.998702	no
PA1544	anr	gi|110227054|gb|AE004091.2|:1681070-1681805	1812.96	2000.9	0.142303	0.79895	0.998702	no
PA1545	PA1545	gi|110227054|gb|AE004091.2|:1682050-1682518	1197.26	1526.25	0.35025	0.56225	0.998702	no
PA1546	hemN	gi|110227054|gb|AE004091.2|:1682566-1683949	331.295	444.956	0.425546	0.46565	0.998702	no
PA1547	PA1547	gi|110227054|gb|AE004091.2|:1684076-1687912	82.2333	60.2503	-0.448753	0.79695	0.998702	no
PA1548	PA1548	gi|110227054|gb|AE004091.2|:1684076-1687912	799.335	635.619	-0.330638	0.8865	0.998702	no
PA1549	PA1549	gi|110227054|gb|AE004091.2|:1684076-1687912	77.8534	58.9763	-0.400625	0.6099	0.998702	no
PA1550	PA1550	gi|110227054|gb|AE004091.2|:1684076-1687912	329.973	285.08	-0.210983	0.86275	0.998702	no
PA1551	PA1551	gi|110227054|gb|AE004091.2|:1687923-1689339	352.647	336.466	-0.0677652	0.90615	0.998702	no
PA1552	ccoP1	gi|110227054|gb|AE004091.2|:1689556-1690695	498.346	433.119	-0.202385	0.7387	0.998702	no
PA1552.1	ccoQ1	gi|110227054|gb|AE004091.2|:1689556-1690695	1386.74	2614.95	0.915079	0.73545	0.998702	no
PA1553	ccoO1	gi|110227054|gb|AE004091.2|:1690700-1691312	602.542	528.277	-0.189767	0.76115	0.998702	no
PA1554	ccoN1	gi|110227054|gb|AE004091.2|:1691326-1692754	521.409	511.339	-0.0281351	0.9629	0.998702	no
PA1555	ccoP2	gi|110227054|gb|AE004091.2|:1693118-1694227	308.31	353.499	0.197324	0.74015	0.998702	no
PA1555.1	ccoQ2	gi|110227054|gb|AE004091.2|:1693118-1694227	924.497	3419.55	1.88707	0.5336	0.998702	no
PA1556	ccoO2	gi|110227054|gb|AE004091.2|:1694232-1694841	364.784	379.465	0.0569242	0.928	0.998702	no
PA1557	ccoN2	gi|110227054|gb|AE004091.2|:1694851-1696279	395.885	407.324	0.0410973	0.9424	0.998702	no
PA1558	PA1558	gi|110227054|gb|AE004091.2|:1696466-1697099	36.0115	41.8837	0.21793	0.7094	0.998702	no
PA1559	PA1559	gi|110227054|gb|AE004091.2|:1697187-1698344	1137.2	1727.67	0.603336	0.32075	0.998702	no
PA1560	PA1560	gi|110227054|gb|AE004091.2|:1697187-1698344	608.872	759.813	0.319505	0.8348	0.998702	no
PA1561	aer	gi|110227054|gb|AE004091.2|:1698381-1699947	545.708	880.72	0.690555	0.245	0.998702	no
PA1562	acnA	gi|110227054|gb|AE004091.2|:1700319-1703052	126.374	201.144	0.670527	0.25985	0.998702	no
PA1563	PA1563	gi|110227054|gb|AE004091.2|:1703378-1704437	47.8043	33.703	-0.504262	0.3892	0.998702	no
PA1564	PA1564	gi|110227054|gb|AE004091.2|:1704521-1704761	199.71	287.491	0.525609	0.4707	0.998702	no
PA1565	pauB2	gi|110227054|gb|AE004091.2|:1704792-1706103	42.7481	23.5572	-0.859695	0.14895	0.998702	no
PA1566	pauA3	gi|110227054|gb|AE004091.2|:1706171-1707536	55.8522	31.5172	-0.825472	0.17615	0.998702	no
PA1567	PA1567	gi|110227054|gb|AE004091.2|:1708003-1709401	5.07788	3.82549	-0.408581	0.53645	0.998702	no
PA1568	PA1568	gi|110227054|gb|AE004091.2|:1709411-1709765	2.7151	2.84725	0.0685594	0.7666	0.998702	no
PA1569	PA1569	gi|110227054|gb|AE004091.2|:1709820-1711191	4.69285	3.30614	-0.505315	0.4634	0.998702	no
PA1570	PA1570	gi|110227054|gb|AE004091.2|:1711568-1712450	152.083	155.42	0.0313086	0.95885	0.998702	no
PA1571	PA1571	gi|110227054|gb|AE004091.2|:1712518-1712698	2404.87	4395.5	0.870066	0.2975	0.998702	no
PA1572	PA1572	gi|110227054|gb|AE004091.2|:1712907-1714053	270.4	281.398	0.0575217	0.9291	0.998702	no
PA1573	PA1573	gi|110227054|gb|AE004091.2|:1714063-1714660	120.882	101.561	-0.251256	0.67245	0.998702	no
PA1574	PA1574	gi|110227054|gb|AE004091.2|:1714777-1715059	467.199	422.724	-0.144322	0.8096	0.998702	no
PA1575	PA1575	gi|110227054|gb|AE004091.2|:1715153-1715705	46.6116	44.1712	-0.0775827	0.8966	0.998702	no
PA1576	PA1576	gi|110227054|gb|AE004091.2|:1715808-1716675	110.153	110.202	0.000646206	0.9981	0.998768	no
PA1577	PA1577	gi|110227054|gb|AE004091.2|:1716681-1717023	90.1575	56.667	-0.669938	0.2913	0.998702	no
PA1578	PA1578	gi|110227054|gb|AE004091.2|:1717138-1717894	49.1752	34.5283	-0.510152	0.3789	0.998702	no
PA1579	PA1579	gi|110227054|gb|AE004091.2|:1718385-1718994	247.15	310.967	0.331373	0.5768	0.998702	no
PA1580	gltA	gi|110227054|gb|AE004091.2|:1719108-1720395	345.375	432.606	0.324888	0.58275	0.998702	no
PA1581	sdhC	gi|110227054|gb|AE004091.2|:1720743-1721492	1116.32	795.263	-0.489242	0.5296	0.998702	no
PA1582	sdhD	gi|110227054|gb|AE004091.2|:1720743-1721492	809.18	464.177	-0.801786	0.4614	0.998702	no
PA1583	sdhA	gi|110227054|gb|AE004091.2|:1721495-1723268	1311.73	1233.33	-0.0889084	0.8739	0.998702	no
PA1584	sdhB	gi|110227054|gb|AE004091.2|:1723279-1723987	1328.43	1433.6	0.109917	0.85805	0.998702	no
PA1585	sucA	gi|110227054|gb|AE004091.2|:1724243-1727075	676.144	722.871	0.096407	0.8609	0.998702	no
PA1586	sucB	gi|110227054|gb|AE004091.2|:1727117-1728347	511.853	504.284	-0.0214948	0.9715	0.998702	no
PA1587	lpd	gi|110227054|gb|AE004091.2|:1728415-1729852	497.332	521.534	0.0685502	0.90965	0.998702	no
PA1588	sucC	gi|110227054|gb|AE004091.2|:1730180-1732234	650.904	825.867	0.343463	0.6587	0.998702	no
PA1589	sucD	gi|110227054|gb|AE004091.2|:1730180-1732234	877.843	1157.88	0.399453	0.6251	0.998702	no
PA1590	braB	gi|110227054|gb|AE004091.2|:1732544-1733858	450.997	414.305	-0.122426	0.8354	0.998702	no
PA1591	PA1591	gi|110227054|gb|AE004091.2|:1734003-1734768	27.8851	32.2989	0.211993	0.72055	0.998702	no
PA1592	PA1592	gi|110227054|gb|AE004091.2|:1734826-1735063	28818.2	40017.4	0.473646	0.41885	0.998702	no
PA1593	PA1593	gi|110227054|gb|AE004091.2|:1735235-1736152	97.1026	105.204	0.115614	0.8736	0.998702	no
PA1594	PA1594	gi|110227054|gb|AE004091.2|:1735235-1736152	90.1861	73.9292	-0.286759	0.7558	0.998702	no
PA1595	PA1595	gi|110227054|gb|AE004091.2|:1736188-1737418	44.3954	44.8751	0.015503	0.9773	0.998702	no
PA1596	htpG	gi|110227054|gb|AE004091.2|:1737535-1739440	1129.36	912.891	-0.306988	0.57645	0.998702	no
PA1597	PA1597	gi|110227054|gb|AE004091.2|:1739507-1740233	245.243	178.487	-0.458393	0.44105	0.998702	no
PA1598	PA1598	gi|110227054|gb|AE004091.2|:1740243-1741065	9.94303	12.8206	0.366703	0.56245	0.998702	no
PA1599	PA1599	gi|110227054|gb|AE004091.2|:1741145-1741928	30.678	16.894	-0.860691	0.1573	0.998702	no
PA1600	PA1600	gi|110227054|gb|AE004091.2|:1741938-1743240	4.86551	7.70257	0.662749	0.30515	0.998702	no
PA1601	PA1601	gi|110227054|gb|AE004091.2|:1743289-1746024	9.96746	15.6152	0.64765	0.313	0.998702	no
PA1602	PA1602	gi|110227054|gb|AE004091.2|:1743289-1746024	16.4499	36.841	1.16323	0.43525	0.998702	no
PA1603	PA1603	gi|110227054|gb|AE004091.2|:1746230-1746653	82.1269	85.5696	0.0592426	0.91915	0.998702	no
PA1604	PA1604	gi|110227054|gb|AE004091.2|:1746691-1748630	80.4121	91.5598	0.187302	0.7854	0.998702	no
PA1605	PA1605	gi|110227054|gb|AE004091.2|:1746691-1748630	22.6406	30.5341	0.431509	0.69735	0.998702	no
PA1606	PA1606	gi|110227054|gb|AE004091.2|:1748698-1749175	10.6468	11.2507	0.0795956	0.921	0.998702	no
PA1607	PA1607	gi|110227054|gb|AE004091.2|:1749348-1749789	274.573	298.725	0.121628	0.83585	0.998702	no
PA1608	PA1608	gi|110227054|gb|AE004091.2|:1749894-1751520	460.845	594.64	0.367736	0.53575	0.998702	no
PA1609	fabB	gi|110227054|gb|AE004091.2|:1751673-1752891	446.374	536.011	0.264012	0.65185	0.998702	no
PA1610	fabA	gi|110227054|gb|AE004091.2|:1752902-1753418	630.737	683.347	0.11558	0.8554	0.998702	no
PA1611	PA1611	gi|110227054|gb|AE004091.2|:1753606-1756317	42.2537	54.1574	0.35808	0.5859	0.998702	no
PA1612	PA1612	gi|110227054|gb|AE004091.2|:1753606-1756317	15.0846	17.4329	0.208735	0.8981	0.998702	no
PA1613	PA1613	gi|110227054|gb|AE004091.2|:1756488-1758597	34.2637	33.781	-0.0204675	0.97185	0.998702	no
PA1614	gpsA	gi|110227054|gb|AE004091.2|:1758747-1759770	150.644	178.418	0.244121	0.6912	0.998702	no
PA1615	PA1615	gi|110227054|gb|AE004091.2|:1759783-1760586	181.843	270.383	0.572308	0.4898	0.998702	no
PA1616	PA1616	gi|110227054|gb|AE004091.2|:1759783-1760586	109.096	85.3284	-0.354502	0.67435	0.998702	no
PA1617	PA1617	gi|110227054|gb|AE004091.2|:1760712-1762380	56.551	61.7499	0.126883	0.83555	0.998702	no
PA1618	PA1618	gi|110227054|gb|AE004091.2|:1762432-1762870	96.0048	92.8695	-0.0479016	0.9351	0.998702	no
PA1619	PA1619	gi|110227054|gb|AE004091.2|:1762927-1763752	47.9721	41.3858	-0.21306	0.70805	0.998702	no
PA1620	PA1620	gi|110227054|gb|AE004091.2|:1763792-1764434	13.421	9.24672	-0.537473	0.4252	0.998702	no
PA1621	PA1621	gi|110227054|gb|AE004091.2|:1764535-1766205	235.629	214.854	-0.133157	0.86005	0.998702	no
PA1622	PA1622	gi|110227054|gb|AE004091.2|:1764535-1766205	147.304	116.051	-0.344035	0.72	0.998702	no
PA1623	PA1623	gi|110227054|gb|AE004091.2|:1766284-1766947	318.118	379.965	0.256308	0.6854	0.998702	no
PA1624	PA1624	gi|110227054|gb|AE004091.2|:1766955-1767762	252.462	250.012	-0.0140682	0.98145	0.998702	no
PA1625	PA1625	gi|110227054|gb|AE004091.2|:1767927-1768995	90.5588	92.2411	0.0265553	0.96455	0.998702	no
PA1626	PA1626	gi|110227054|gb|AE004091.2|:1769046-1770321	40.7817	29.3509	-0.47452	0.4127	0.998702	no
PA1627	PA1627	gi|110227054|gb|AE004091.2|:1770336-1770984	60.3769	69.3307	0.199497	0.7313	0.998702	no
PA1628	PA1628	gi|110227054|gb|AE004091.2|:1771121-1772651	41.8765	48.3152	0.206337	0.7293	0.998702	no
PA1629	PA1629	gi|110227054|gb|AE004091.2|:1772654-1773440	61.5432	70.2925	0.191772	0.73935	0.998702	no
PA1630	PA1630	gi|110227054|gb|AE004091.2|:1773681-1774548	590.17	543.843	-0.11794	0.8434	0.998702	no
PA1631	PA1631	gi|110227054|gb|AE004091.2|:1774602-1775757	153.336	140.729	-0.123777	0.84685	0.998702	no
PA1632	kdpF	gi|110227054|gb|AE004091.2|:1775944-1776034	0	0	0	1	1	no
PA1633	kdpA	gi|110227054|gb|AE004091.2|:1776044-1777739	7.18278	6.3528	-0.177149	0.77085	0.998702	no
PA1634	kdpB	gi|110227054|gb|AE004091.2|:1777750-1779823	12.4787	9.08198	-0.458387	0.4297	0.998702	no
PA1635	kdpC	gi|110227054|gb|AE004091.2|:1779876-1780428	5.64989	3.71968	-0.603044	0.48215	0.998702	no
PA1636	kdpD	gi|110227054|gb|AE004091.2|:1780535-1783193	20.4883	18.6718	-0.13394	0.81975	0.998702	no
PA1637	kdpE	gi|110227054|gb|AE004091.2|:1783293-1783986	20.2209	22.9097	0.180114	0.7646	0.998702	no
PA1638	PA1638	gi|110227054|gb|AE004091.2|:1784107-1785016	21.7915	17.1799	-0.343047	0.56205	0.998702	no
PA1639	PA1639	gi|110227054|gb|AE004091.2|:1785126-1785732	244.44	184.111	-0.408901	0.506	0.998702	no
PA1640	PA1640	gi|110227054|gb|AE004091.2|:1785735-1786773	41.3196	53.6658	0.377176	0.5088	0.998702	no
PA1641	PA1641	gi|110227054|gb|AE004091.2|:1786887-1787166	100.916	80.5228	-0.32568	0.642	0.998702	no
PA1642	selD	gi|110227054|gb|AE004091.2|:1787249-1789393	119.904	108.273	-0.147211	0.86455	0.998702	no
PA1643	PA1643	gi|110227054|gb|AE004091.2|:1787249-1789393	103.661	103.849	0.00261758	0.99695	0.998702	no
PA1644	PA1644	gi|110227054|gb|AE004091.2|:1789856-1790465	60.5993	62.6603	0.0482522	0.93035	0.998702	no
PA1645	PA1645	gi|110227054|gb|AE004091.2|:1790471-1790879	30.5614	29.254	-0.0630749	0.92075	0.998702	no
PA1646	PA1646	gi|110227054|gb|AE004091.2|:1791079-1794740	44.7585	47.4142	0.0831556	0.8977	0.998702	no
PA1647	PA1647	gi|110227054|gb|AE004091.2|:1791079-1794740	13.0396	15.6354	0.261919	0.8532	0.998702	no
PA1648	PA1648	gi|110227054|gb|AE004091.2|:1794882-1795887	20.3388	31.2147	0.617993	0.29245	0.998702	no
PA1649	PA1649	gi|110227054|gb|AE004091.2|:1796137-1796899	25.2714	54.6943	1.11388	0.06075	0.765205	no
PA1650	PA1650	gi|110227054|gb|AE004091.2|:1797057-1797951	78.378	93.505	0.254596	0.65845	0.998702	no
PA1651	PA1651	gi|110227054|gb|AE004091.2|:1797957-1799154	302.38	324.018	0.0997108	0.86745	0.998702	no
PA1652	PA1652	gi|110227054|gb|AE004091.2|:1799384-1800020	45.3092	39.7437	-0.189077	0.7415	0.998702	no
PA1653	PA1653	gi|110227054|gb|AE004091.2|:1800070-1800547	202.288	223.138	0.141523	0.8051	0.998702	no
PA1654	PA1654	gi|110227054|gb|AE004091.2|:1800628-1801795	301.109	427.255	0.504811	0.41255	0.998702	no
PA1655	PA1655	gi|110227054|gb|AE004091.2|:1801850-1802453	381.055	594.772	0.64234	0.3176	0.998702	no
PA1656	hsiA2	gi|110227054|gb|AE004091.2|:1803625-1805182	31.7648	33.1485	0.0615154	0.9127	0.998702	no
PA1657	hsiB2	gi|110227054|gb|AE004091.2|:1805217-1805724	13.2775	12.6359	-0.0714564	0.91465	0.998702	no
PA1658	hsiC2	gi|110227054|gb|AE004091.2|:1805752-1807228	14.8443	11.1883	-0.407911	0.4772	0.998702	no
PA1659	hsiF2	gi|110227054|gb|AE004091.2|:1807240-1807648	8.08978	9.14189	0.176391	0.8293	0.998702	no
PA1660	hsiG2	gi|110227054|gb|AE004091.2|:1808192-1810744	7.37071	6.48873	-0.183869	0.7932	0.998702	no
PA1661	hsiH2	gi|110227054|gb|AE004091.2|:1808192-1810744	5.25214	4.36346	-0.267435	0.8181	0.998702	no
PA1662	clpV2	gi|110227054|gb|AE004091.2|:1810750-1813384	5.36747	5.44604	0.0209664	0.9699	0.998702	no
PA1663	sfa2	gi|110227054|gb|AE004091.2|:1813394-1814906	5.63313	3.69472	-0.608471	0.3488	0.998702	no
PA1664	orfX	gi|110227054|gb|AE004091.2|:1814994-1815135	0	0	0	1	1	no
PA1665	fha2	gi|110227054|gb|AE004091.2|:1815152-1816346	3.46417	2.76707	-0.324152	0.6473	0.998702	no
PA1666	lip2	gi|110227054|gb|AE004091.2|:1816351-1818186	6.63877	3.84572	-0.787663	0.4086	0.998702	no
PA1667	hsiJ2	gi|110227054|gb|AE004091.2|:1816351-1818186	9.59261	12.0556	0.32971	0.61325	0.998702	no
PA1668	dotU2	gi|110227054|gb|AE004091.2|:1818188-1819058	5.73325	5.12642	-0.161401	0.81405	0.998702	no
PA1669	icmF2	gi|110227054|gb|AE004091.2|:1819073-1824315	9.32526	10.0789	0.112117	0.86625	0.998702	no
PA1670	stp1	gi|110227054|gb|AE004091.2|:1819073-1824315	12.4673	11.8811	-0.0694855	0.97145	0.998702	no
PA1671	stk1	gi|110227054|gb|AE004091.2|:1819073-1824315	5.95632	5.77495	-0.044613	0.9786	0.998702	no
PA1672	PA1672	gi|110227054|gb|AE004091.2|:1824342-1824723	152.626	176.155	0.20685	0.72	0.998702	no
PA1673	PA1673	gi|110227054|gb|AE004091.2|:1824968-1825430	487.476	765.212	0.650527	0.2938	0.998702	no
PA1674	folE2	gi|110227054|gb|AE004091.2|:1825494-1826040	316.561	303.8	-0.0593638	0.92215	0.998702	no
PA1675	PA1675	gi|110227054|gb|AE004091.2|:1826117-1826675	113.105	116.64	0.0443931	0.9431	0.998702	no
PA1676	PA1676	gi|110227054|gb|AE004091.2|:1826731-1827052	107.119	122.374	0.192085	0.7586	0.998702	no
PA1677	PA1677	gi|110227054|gb|AE004091.2|:1827224-1827821	251.19	308.311	0.295608	0.6246	0.998702	no
PA1678	PA1678	gi|110227054|gb|AE004091.2|:1827991-1828906	149.24	122.273	-0.28753	0.6331	0.998702	no
PA1679	PA1679	gi|110227054|gb|AE004091.2|:1828930-1829710	1294.16	1191.75	-0.118938	0.84565	0.998702	no
PA1680	PA1680	gi|110227054|gb|AE004091.2|:1829787-1830771	82.5205	90.5345	0.133715	0.826	0.998702	no
PA1681	aroC	gi|110227054|gb|AE004091.2|:1830878-1831970	176.124	196.821	0.160293	0.8013	0.998702	no
PA1682	PA1682	gi|110227054|gb|AE004091.2|:1832013-1834321	29.3191	25.1602	-0.220696	0.83335	0.998702	no
PA1683	PA1683	gi|110227054|gb|AE004091.2|:1832013-1834321	58.7308	64.8829	0.143722	0.8966	0.998702	no
PA1684	PA1684	gi|110227054|gb|AE004091.2|:1832013-1834321	108.563	103.007	-0.0757849	0.9412	0.998702	no
PA1685	masA	gi|110227054|gb|AE004091.2|:1834392-1835142	77.6339	74.3389	-0.0625696	0.913	0.998702	no
PA1686	alkA	gi|110227054|gb|AE004091.2|:1835324-1836218	102.664	108.946	0.0856845	0.89125	0.998702	no
PA1687	speE	gi|110227054|gb|AE004091.2|:1836366-1837227	90.0581	102.252	0.183201	0.761	0.998702	no
PA1688	PA1688	gi|110227054|gb|AE004091.2|:1837387-1838257	84.3934	67.9808	-0.312003	0.5927	0.998702	no
PA1689	PA1689	gi|110227054|gb|AE004091.2|:1838259-1840362	91.6144	82.7706	-0.146456	0.8123	0.998702	no
PA1690	pscU	gi|110227054|gb|AE004091.2|:1840467-1842565	11.7301	9.29634	-0.335476	0.705	0.998702	no
PA1691	pscT	gi|110227054|gb|AE004091.2|:1840467-1842565	15.3002	11.5634	-0.403978	0.66995	0.998702	no
PA1692	PA1692	gi|110227054|gb|AE004091.2|:1840467-1842565	76.2886	83.8138	0.135721	0.9433	0.998702	no
PA1693	pscR	gi|110227054|gb|AE004091.2|:1842567-1847036	102.066	103.45	0.0194243	0.97255	0.998702	no
PA1694	pscQ	gi|110227054|gb|AE004091.2|:1842567-1847036	1.04547	1.01476	-0.0430156	1	1	no
PA1695	pscP	gi|110227054|gb|AE004091.2|:1842567-1847036	0.661313	0.640055	-0.0471355	1	1	no
PA1696	pscO	gi|110227054|gb|AE004091.2|:1842567-1847036	0	1.25007	inf	1	1	no
PA1697	PA1697	gi|110227054|gb|AE004091.2|:1842567-1847036	1.98762	1.5357	-0.372145	0.62495	0.998702	no
PA1698	popN	gi|110227054|gb|AE004091.2|:1847226-1849072	1.61312	4.03178	1.32157	0.20645	0.998702	no
PA1699	pcr1	gi|110227054|gb|AE004091.2|:1847226-1849072	0	0	0	1	1	no
PA1700	pcr2	gi|110227054|gb|AE004091.2|:1847226-1849072	4.64472	10.8211	1.22019	0.40565	0.998702	no
PA1701	pcr3	gi|110227054|gb|AE004091.2|:1847226-1849072	2.44038	2.53676	0.055882	0.42355	0.998702	no
PA1702	pcr4	gi|110227054|gb|AE004091.2|:1849076-1851954	0	5.61161	inf	0.22845	0.998702	no
PA1703	pcrD	gi|110227054|gb|AE004091.2|:1849076-1851954	7.06715	8.33597	0.238222	0.7011	0.998702	no
PA1704	pcrR	gi|110227054|gb|AE004091.2|:1849076-1851954	5.37717	6.96773	0.373841	0.02655	0.504573	no
PA1705	pcrG	gi|110227054|gb|AE004091.2|:1851990-1852278	9.74729	14.7547	0.598099	0.5927	0.998702	no
PA1706	pcrV	gi|110227054|gb|AE004091.2|:1852287-1853172	3.80651	8.04918	1.08037	0.1329	0.998702	no
PA1707	pcrH	gi|110227054|gb|AE004091.2|:1853180-1854837	5.59761	7.22956	0.369096	0.81405	0.998702	no
PA1708	popB	gi|110227054|gb|AE004091.2|:1853180-1854837	7.24002	7.74706	0.097655	0.882	0.998702	no
PA1709	popD	gi|110227054|gb|AE004091.2|:1854848-1855736	10.4744	7.57776	-0.467023	0.4704	0.998702	no
PA1710	exsC	gi|110227054|gb|AE004091.2|:1855861-1856299	72.5705	60.898	-0.252989	0.6682	0.998702	no
PA1711	exsE	gi|110227054|gb|AE004091.2|:1856307-1856553	72.9117	11.1351	-2.71103	0.0251	0.490038	no
PA1712	exsB	gi|110227054|gb|AE004091.2|:1856561-1856975	17.3229	7.91017	-1.1309	0.1726	0.998702	no
PA1713	exsA	gi|110227054|gb|AE004091.2|:1857272-1858109	20.8312	27.5673	0.404211	0.48515	0.998702	no
PA1714	exsD	gi|110227054|gb|AE004091.2|:1858206-1859037	28.6328	29.047	0.0207198	0.97265	0.998702	no
PA1715	pscB	gi|110227054|gb|AE004091.2|:1859070-1861295	19.7105	14.1231	-0.480901	0.7614	0.998702	no
PA1716	pscC	gi|110227054|gb|AE004091.2|:1859070-1861295	7.14101	9.70032	0.441904	0.50025	0.998702	no
PA1717	pscD	gi|110227054|gb|AE004091.2|:1861296-1862761	5.69266	5.76086	0.0171814	0.97895	0.998702	no
PA1718	pscE	gi|110227054|gb|AE004091.2|:1861296-1862761	0	66.8212	inf	0.2113	0.998702	no
PA1719	pscF	gi|110227054|gb|AE004091.2|:1862763-1863021	0	23.0014	inf	0.02775	0.515758	no
PA1720	pscG	gi|110227054|gb|AE004091.2|:1863023-1864880	17.2561	15.1548	-0.187334	0.9282	0.998702	no
PA1721	pscH	gi|110227054|gb|AE004091.2|:1863023-1864880	6.24634	7.87606	0.334464	0.86605	0.998702	no
PA1722	pscI	gi|110227054|gb|AE004091.2|:1863023-1864880	23.659	21.7868	-0.11894	0.93395	0.998702	no
PA1723	pscJ	gi|110227054|gb|AE004091.2|:1863023-1864880	15.1628	13.1172	-0.209071	0.78415	0.998702	no
PA1724	pscK	gi|110227054|gb|AE004091.2|:1864888-1866138	5.65743	2.59103	-1.12662	0.3773	0.998702	no
PA1725	pscL	gi|110227054|gb|AE004091.2|:1864888-1866138	8.99934	6.70468	-0.424651	0.60145	0.998702	no
PA1726	bglX	gi|110227054|gb|AE004091.2|:1866240-1868535	95.0407	84.6609	-0.166849	0.79465	0.998702	no
PA1727	mucR	gi|110227054|gb|AE004091.2|:1868705-1870763	298.749	279.348	-0.0968692	0.8699	0.998702	no
PA1728	PA1728	gi|110227054|gb|AE004091.2|:1871115-1871457	1045.22	1089.63	0.0600319	0.92015	0.998702	no
PA1729	PA1729	gi|110227054|gb|AE004091.2|:1871554-1872202	277.591	240.907	-0.204486	0.73235	0.998702	no
PA1730	PA1730	gi|110227054|gb|AE004091.2|:1872601-1874014	74.0855	77.521	0.0653968	0.9132	0.998702	no
PA1731	PA1731	gi|110227054|gb|AE004091.2|:1874016-1875767	27.2653	31.1546	0.19238	0.80985	0.998702	no
PA1732	PA1732	gi|110227054|gb|AE004091.2|:1874016-1875767	30.708	37.1885	0.276242	0.7371	0.998702	no
PA1733	PA1733	gi|110227054|gb|AE004091.2|:1875848-1876580	44.2491	58.4527	0.401622	0.48805	0.998702	no
PA1734	PA1734	gi|110227054|gb|AE004091.2|:1876587-1877409	46.4837	61.2001	0.39681	0.50025	0.998702	no
PA1735	PA1735	gi|110227054|gb|AE004091.2|:1877521-1878409	46.8005	36.3733	-0.363645	0.52575	0.998702	no
PA1736	PA1736	gi|110227054|gb|AE004091.2|:1878979-1880185	335.525	321.944	-0.0596078	0.922	0.998702	no
PA1737	PA1737	gi|110227054|gb|AE004091.2|:1880198-1882343	269.052	249.062	-0.111378	0.8479	0.998702	no
PA1738	PA1738	gi|110227054|gb|AE004091.2|:1882594-1883509	79.7513	94.2475	0.240946	0.6895	0.998702	no
PA1739	PA1739	gi|110227054|gb|AE004091.2|:1883660-1884632	25.6009	22.9192	-0.159639	0.7879	0.998702	no
PA1740	PA1740	gi|110227054|gb|AE004091.2|:1884654-1885653	15.9458	11.4094	-0.482952	0.4265	0.998702	no
PA1741	PA1741	gi|110227054|gb|AE004091.2|:1885661-1886033	250.815	300.586	0.261157	0.64795	0.998702	no
PA1742	pauD2	gi|110227054|gb|AE004091.2|:1886277-1887000	796.609	901.73	0.178823	0.75935	0.998702	no
PA1743	PA1743	gi|110227054|gb|AE004091.2|:1887057-1887297	33.285	54.7602	0.718254	0.58715	0.998702	no
PA1744	PA1744	gi|110227054|gb|AE004091.2|:1887324-1887543	75.1659	0	#NAME?	0.0218	0.455336	no
PA1745	PA1745	gi|110227054|gb|AE004091.2|:1887697-1888186	23.7946	47.3928	0.994033	0.1185	0.986161	no
PA1746	PA1746	gi|110227054|gb|AE004091.2|:1888406-1888913	326.96	427.424	0.386556	0.51585	0.998702	no
PA1747	PA1747	gi|110227054|gb|AE004091.2|:1888984-1889173	125.602	0	#NAME?	0.06185	0.765205	no
PA1748	PA1748	gi|110227054|gb|AE004091.2|:1889322-1890012	261.109	276.199	0.0810549	0.88875	0.998702	no
PA1749	PA1749	gi|110227054|gb|AE004091.2|:1890195-1890681	445.791	485.597	0.123392	0.83765	0.998702	no
PA1750	PA1750	gi|110227054|gb|AE004091.2|:1890738-1891815	220.237	267.186	0.278788	0.6625	0.998702	no
PA1751	PA1751	gi|110227054|gb|AE004091.2|:1892132-1893457	98.5679	93.697	-0.0731145	0.968	0.998702	no
PA1752	PA1752	gi|110227054|gb|AE004091.2|:1892132-1893457	138.517	132.819	-0.0605974	0.923	0.998702	no
PA1753	PA1753	gi|110227054|gb|AE004091.2|:1893619-1894117	264.862	331.222	0.322557	0.5935	0.998702	no
PA1754	cysB	gi|110227054|gb|AE004091.2|:1894248-1895223	250.439	345.96	0.466148	0.4672	0.998702	no
PA1755	PA1755	gi|110227054|gb|AE004091.2|:1895279-1895627	161.057	212.167	0.397628	0.49285	0.998702	no
PA1756	cysH	gi|110227054|gb|AE004091.2|:1895691-1896495	125.247	175.922	0.490169	0.4192	0.998702	no
PA1757	thrH	gi|110227054|gb|AE004091.2|:1896629-1897247	74.959	66.7801	-0.166684	0.76815	0.998702	no
PA1758	pabB	gi|110227054|gb|AE004091.2|:1897289-1898651	127.093	116.289	-0.128172	0.83945	0.998702	no
PA1759	PA1759	gi|110227054|gb|AE004091.2|:1898815-1901521	131.816	143.495	0.122478	0.83735	0.998702	no
PA1760	PA1760	gi|110227054|gb|AE004091.2|:1901523-1904247	73.3304	80.5304	0.135124	0.8273	0.998702	no
PA1761	PA1761	gi|110227054|gb|AE004091.2|:1904478-1904916	81.6418	129.408	0.664549	0.258	0.998702	no
PA1762	PA1762	gi|110227054|gb|AE004091.2|:1904994-1905756	30.8256	24.098	-0.355215	0.54685	0.998702	no
PA1763	PA1763	gi|110227054|gb|AE004091.2|:1905796-1906822	17.9561	21.1276	0.234656	0.6876	0.998702	no
PA1764	PA1764	gi|110227054|gb|AE004091.2|:1906841-1908440	8.64252	9.04346	0.0654234	0.91475	0.998702	no
PA1765	PA1765	gi|110227054|gb|AE004091.2|:1908453-1909641	10.0043	16.5631	0.727358	0.2263	0.998702	no
PA1766	PA1766	gi|110227054|gb|AE004091.2|:1909697-1910681	342.673	310.86	-0.140568	0.82655	0.998702	no
PA1767	PA1767	gi|110227054|gb|AE004091.2|:1910684-1912211	419.637	419.007	-0.00216947	0.9966	0.998702	no
PA1768	PA1768	gi|110227054|gb|AE004091.2|:1912216-1912756	319.187	356.35	0.158894	0.7922	0.998702	no
PA1769	PA1769	gi|110227054|gb|AE004091.2|:1913046-1913871	171.611	235.321	0.455487	0.4693	0.998702	no
PA1770	ppsA	gi|110227054|gb|AE004091.2|:1914036-1916412	514.946	515.668	0.00202367	0.9971	0.998702	no
PA1771	estX	gi|110227054|gb|AE004091.2|:1916481-1917492	69.3165	63.5609	-0.12506	0.8294	0.998702	no
PA1772	PA1772	gi|110227054|gb|AE004091.2|:1917598-1918087	345.022	370.256	0.101837	0.86505	0.998702	no
PA1773	cmaX	gi|110227054|gb|AE004091.2|:1918274-1919273	39.6746	37.5406	-0.0797642	0.88415	0.998702	no
PA1774	crfX	gi|110227054|gb|AE004091.2|:1919321-1919576	1267.51	1440.69	0.184766	0.74685	0.998702	no
PA1775	cmpX	gi|110227054|gb|AE004091.2|:1919578-1920403	447.574	488.93	0.127499	0.8392	0.998702	no
PA1776	sigX	gi|110227054|gb|AE004091.2|:1920567-1921065	718.338	879.078	0.291328	0.65195	0.998702	no
PA1777	oprF	gi|110227054|gb|AE004091.2|:1921173-1922226	8008.97	9211.48	0.201815	0.66945	0.998702	no
PA1778	cobA	gi|110227054|gb|AE004091.2|:1922294-1923032	7.28417	12.2264	0.74717	0.26115	0.998702	no
PA1779	PA1779	gi|110227054|gb|AE004091.2|:1923043-1925770	4.87894	5.79247	0.247609	0.68245	0.998702	no
PA1780	nirD	gi|110227054|gb|AE004091.2|:1925796-1926123	1.80761	0	#NAME?	0.06185	0.765205	no
PA1781	nirB	gi|110227054|gb|AE004091.2|:1926175-1928626	2.97147	4.03735	0.442233	0.47485	0.998702	no
PA1781.1	nalA	gi|110227054|gb|AE004091.2|:1928665-1928886	0	0	0	1	1	no
PA1782	PA1782	gi|110227054|gb|AE004091.2|:1928893-1930489	2.74642	3.66624	0.416749	0.53595	0.998702	no
PA1783	nasA	gi|110227054|gb|AE004091.2|:1930563-1931775	1.18238	1.28595	0.121143	1	1	no
PA1784	PA1784	gi|110227054|gb|AE004091.2|:1932128-1932824	9.2454	16.8305	0.864271	0.1875	0.998702	no
PA1785	nasT	gi|110227054|gb|AE004091.2|:1933053-1933632	12.5335	8.5141	-0.557864	0.42305	0.998702	no
PA1786	nasS	gi|110227054|gb|AE004091.2|:1933648-1934857	11.7126	9.89013	-0.243995	0.68645	0.998702	no
PA1787	acnB	gi|110227054|gb|AE004091.2|:1935034-1937644	586.786	717.066	0.289271	0.6001	0.998702	no
PA1788	PA1788	gi|110227054|gb|AE004091.2|:1938025-1938493	203.456	173.422	-0.230429	0.67995	0.998702	no
PA1789	PA1789	gi|110227054|gb|AE004091.2|:1938548-1939412	336.01	425.662	0.341207	0.588	0.998702	no
PA1790	PA1790	gi|110227054|gb|AE004091.2|:1939582-1940206	109.494	94.4175	-0.213726	0.7167	0.998702	no
PA1791	PA1791	gi|110227054|gb|AE004091.2|:1940254-1941586	42.7068	45.3038	0.0851637	0.88095	0.998702	no
PA1792	PA1792	gi|110227054|gb|AE004091.2|:1941719-1942442	67.9373	90.7014	0.416921	0.4697	0.998702	no
PA1793	ppiB	gi|110227054|gb|AE004091.2|:1942446-1942944	366.909	518.211	0.49812	0.4212	0.998702	no
PA1794	glnS	gi|110227054|gb|AE004091.2|:1943066-1944737	238.834	260.071	0.122899	0.8347	0.998702	no
PA1795	cysS	gi|110227054|gb|AE004091.2|:1944746-1946129	248.346	241.921	-0.0378126	0.9511	0.998702	no
PA1796	folD	gi|110227054|gb|AE004091.2|:1946186-1947041	266.038	280.826	0.078041	0.9028	0.998702	no
PA1796.1	PA1796.1	gi|110227054|gb|AE004091.2|:1947319-1947396	0	0	0	1	1	no
PA1796.2	PA1796.2	gi|110227054|gb|AE004091.2|:1947447-1947523	0	0	0	1	1	no
PA1796.3	PA1796.3	gi|110227054|gb|AE004091.2|:1947577-1947662	0	0	0	1	1	no
PA1796.4	PA1796.4	gi|110227054|gb|AE004091.2|:1947728-1947804	0	0	0	1	1	no
PA1797	PA1797	gi|110227054|gb|AE004091.2|:1948501-1950334	8.62237	6.8338	-0.335398	0.5678	0.998702	no
PA1798	parS	gi|110227054|gb|AE004091.2|:1950438-1951725	61.1502	61.0629	-0.00206263	0.997	0.998702	no
PA1799	parR	gi|110227054|gb|AE004091.2|:1951725-1952433	111.142	124.977	0.169256	0.7697	0.998702	no
PA1800	tig	gi|110227054|gb|AE004091.2|:1952664-1953975	1730.03	1756.82	0.022174	0.96725	0.998702	no
PA1801	clpP	gi|110227054|gb|AE004091.2|:1954068-1954710	1720.06	1856.46	0.110095	0.848	0.998702	no
PA1802	clpX	gi|110227054|gb|AE004091.2|:1954814-1956095	3686.64	4240.34	0.201873	0.682	0.998702	no
PA1803	lon	gi|110227054|gb|AE004091.2|:1956226-1958623	1765.48	1786.79	0.017314	0.9727	0.998702	no
PA1804	hupB	gi|110227054|gb|AE004091.2|:1958758-1959031	2404.72	1544.45	-0.638775	0.28925	0.998702	no
PA1804.1	PA1804.1	gi|110227054|gb|AE004091.2|:1959082-1959159	0	0	0	1	1	no
PA1805	ppiD	gi|110227054|gb|AE004091.2|:1959262-1961128	272.393	246.048	-0.146752	0.80195	0.998702	no
PA1806	fabI	gi|110227054|gb|AE004091.2|:1961226-1962024	32.9518	32.5948	-0.015717	0.97775	0.998702	no
PA1807	nppD	gi|110227054|gb|AE004091.2|:1962045-1963656	25.3855	24.9761	-0.0234612	0.96655	0.998702	no
PA1808	nppC	gi|110227054|gb|AE004091.2|:1963657-1964677	27.3287	29.7045	0.120268	0.83545	0.998702	no
PA1809	nppB	gi|110227054|gb|AE004091.2|:1964681-1965764	28.6754	27.4329	-0.0639096	0.9079	0.998702	no
PA1810	nppA2	gi|110227054|gb|AE004091.2|:1965770-1969444	50.4479	53.2117	0.0769496	0.9259	0.998702	no
PA1811	nppA1	gi|110227054|gb|AE004091.2|:1965770-1969444	33.9251	42.4678	0.324017	0.75195	0.998702	no
PA1812	mltD	gi|110227054|gb|AE004091.2|:1969634-1971239	209.86	219.414	0.0642284	0.9169	0.998702	no
PA1813	PA1813	gi|110227054|gb|AE004091.2|:1971316-1972093	137.869	190.617	0.467376	0.44535	0.998702	no
PA1814	kerV	gi|110227054|gb|AE004091.2|:1972194-1972956	238.273	245.312	0.0420004	0.94665	0.998702	no
PA1815	rnhA	gi|110227054|gb|AE004091.2|:1972958-1973405	185.423	241.357	0.380353	0.5088	0.998702	no
PA1816	dnaQ	gi|110227054|gb|AE004091.2|:1973469-1974210	157.245	165.018	0.0696084	0.91255	0.998702	no
PA1817	PA1817	gi|110227054|gb|AE004091.2|:1974237-1974627	112.505	108.061	-0.0581458	0.92175	0.998702	no
PA1818	cadA	gi|110227054|gb|AE004091.2|:1974820-1977076	62.4424	69.0652	0.145434	0.8153	0.998702	no
PA1819	PA1819	gi|110227054|gb|AE004091.2|:1977099-1979941	71.3475	68.6408	-0.0557963	0.9296	0.998702	no
PA1820	nhaB	gi|110227054|gb|AE004091.2|:1977099-1979941	8.16997	9.74146	0.253807	0.8955	0.998702	no
PA1821	PA1821	gi|110227054|gb|AE004091.2|:1980164-1980977	202.04	208.954	0.0485495	0.9367	0.998702	no
PA1822	fimL	gi|110227054|gb|AE004091.2|:1981016-1984288	144.255	134.35	-0.102625	0.8876	0.998702	no
PA1823	nudC	gi|110227054|gb|AE004091.2|:1981016-1984288	92.5293	72.5703	-0.350531	0.82825	0.998702	no
PA1824	PA1824	gi|110227054|gb|AE004091.2|:1981016-1984288	43.7289	29.2774	-0.578799	0.31215	0.998702	no
PA1825	PA1825	gi|110227054|gb|AE004091.2|:1984388-1985935	42.4769	38.8165	-0.130005	0.86655	0.998702	no
PA1826	PA1826	gi|110227054|gb|AE004091.2|:1984388-1985935	21.6744	21.2587	-0.027939	0.97315	0.998702	no
PA1827	PA1827	gi|110227054|gb|AE004091.2|:1986066-1986828	17.2179	16.5166	-0.059992	0.9227	0.998702	no
PA1828	PA1828	gi|110227054|gb|AE004091.2|:1986988-1987756	89.7585	137.799	0.618444	0.2994	0.998702	no
PA1829	PA1829	gi|110227054|gb|AE004091.2|:1987780-1988851	55.5914	89.8878	0.693263	0.2492	0.998702	no
PA1830	PA1830	gi|110227054|gb|AE004091.2|:1989108-1989423	927.851	1024.15	0.142462	0.8183	0.998702	no
PA1831	PA1831	gi|110227054|gb|AE004091.2|:1989483-1990194	313.059	332.968	0.088946	0.88865	0.998702	no
PA1832	PA1832	gi|110227054|gb|AE004091.2|:1990427-1991453	143.465	193.699	0.433115	0.47635	0.998702	no
PA1833	PA1833	gi|110227054|gb|AE004091.2|:1991511-1992504	124.195	136.548	0.136801	0.8166	0.998702	no
PA1834	PA1834	gi|110227054|gb|AE004091.2|:1992583-1993898	46.1378	51.0686	0.146488	0.902	0.998702	no
PA1835	PA1835	gi|110227054|gb|AE004091.2|:1992583-1993898	318.252	384.419	0.272509	0.7204	0.998702	no
PA1836	PA1836	gi|110227054|gb|AE004091.2|:1994020-1994602	178.166	157.734	-0.175732	0.758	0.998702	no
PA1837	PA1837	gi|110227054|gb|AE004091.2|:1994666-1996806	95.1669	133.971	0.493389	0.78005	0.998702	no
PA1838	cysI	gi|110227054|gb|AE004091.2|:1994666-1996806	113.925	190.039	0.738207	0.25545	0.998702	no
PA1839	PA1839	gi|110227054|gb|AE004091.2|:1997508-1998549	133.734	115.975	-0.20556	0.73605	0.998702	no
PA1840	PA1840	gi|110227054|gb|AE004091.2|:1998586-1998949	580.898	588.136	0.0178667	0.97585	0.998702	no
PA1841	PA1841	gi|110227054|gb|AE004091.2|:1998962-1999460	175.428	189.84	0.113902	0.84855	0.998702	no
PA1842	PA1842	gi|110227054|gb|AE004091.2|:1999511-1999874	146.476	165.617	0.177184	0.76635	0.998702	no
PA1843	metH	gi|110227054|gb|AE004091.2|:1999888-2003593	67.5703	68.4293	0.0182238	0.9779	0.998702	no
PA1844	tse1	gi|110227054|gb|AE004091.2|:2003867-2004332	9.25664	13.8907	0.585555	0.42765	0.998702	no
PA1845	tsi1	gi|110227054|gb|AE004091.2|:2004373-2004892	6.34277	9.43229	0.572495	0.469	0.998702	no
PA1846	cti	gi|110227054|gb|AE004091.2|:2005253-2007542	75.6566	76.7286	0.0202982	0.9749	0.998702	no
PA1847	nfuA	gi|110227054|gb|AE004091.2|:2007664-2008249	1151.96	1206.79	0.0670942	0.9078	0.998702	no
PA1848	PA1848	gi|110227054|gb|AE004091.2|:2008307-2009477	11.2818	7.02522	-0.683384	0.2715	0.998702	no
PA1849	PA1849	gi|110227054|gb|AE004091.2|:2009481-2009724	170.635	61.6249	-1.46933	0.1335	0.998702	no
PA1850	PA1850	gi|110227054|gb|AE004091.2|:2009746-2010751	106.025	102.589	-0.0475372	0.9427	0.998702	no
PA1851	PA1851	gi|110227054|gb|AE004091.2|:2010999-2012205	47.5922	60.5353	0.347053	0.55155	0.998702	no
PA1852	PA1852	gi|110227054|gb|AE004091.2|:2012254-2012530	3177.25	4284.88	0.431476	0.48215	0.998702	no
PA1853	PA1853	gi|110227054|gb|AE004091.2|:2012814-2014823	95.4073	85.0875	-0.165153	0.791	0.998702	no
PA1854	PA1854	gi|110227054|gb|AE004091.2|:2012814-2014823	5.1674	4.24111	-0.284996	0.1816	0.998702	no
PA1855	PA1855	gi|110227054|gb|AE004091.2|:2014914-2015136	0	0	0	1	1	no
PA1856	PA1856	gi|110227054|gb|AE004091.2|:2015138-2016581	12.2754	11.3852	-0.108611	0.8506	0.998702	no
PA1857	PA1857	gi|110227054|gb|AE004091.2|:2016927-2017851	70.2481	95.2242	0.438868	0.45165	0.998702	no
PA1858	str	gi|110227054|gb|AE004091.2|:2017966-2018794	13.7757	13.6427	-0.0139977	0.98165	0.998702	no
PA1859	PA1859	gi|110227054|gb|AE004091.2|:2018802-2019690	14.9316	12.7739	-0.225164	0.71025	0.998702	no
PA1860	PA1860	gi|110227054|gb|AE004091.2|:2019775-2020603	31.2414	34.4658	0.141707	0.80675	0.998702	no
PA1861	modC	gi|110227054|gb|AE004091.2|:2020624-2021710	64.1181	59.7711	-0.101284	0.8641	0.998702	no
PA1862	modB	gi|110227054|gb|AE004091.2|:2021711-2022398	96.9613	89.7418	-0.11163	0.847	0.998702	no
PA1863	modA	gi|110227054|gb|AE004091.2|:2022410-2023166	74.7463	90.7052	0.279184	0.637	0.998702	no
PA1864	PA1864	gi|110227054|gb|AE004091.2|:2023280-2023931	69.8536	109.454	0.647921	0.26015	0.998702	no
PA1865	PA1865	gi|110227054|gb|AE004091.2|:2024064-2028013	151.426	153.598	0.0205416	0.9781	0.998702	no
PA1866	PA1866	gi|110227054|gb|AE004091.2|:2024064-2028013	62.6372	48.443	-0.370732	0.716	0.998702	no
PA1867	xphA	gi|110227054|gb|AE004091.2|:2028453-2031298	4.60313	4.05178	-0.18406	0.4372	0.998702	no
PA1868	xqhA	gi|110227054|gb|AE004091.2|:2028453-2031298	11.9564	9.26522	-0.367885	0.5278	0.998702	no
PA1869	PA1869	gi|110227054|gb|AE004091.2|:2031465-2031705	676.796	780.332	0.205369	0.73325	0.998702	no
PA1870	PA1870	gi|110227054|gb|AE004091.2|:2031987-2032413	33.9075	31.819	-0.0917173	0.8862	0.998702	no
PA1871	lasA	gi|110227054|gb|AE004091.2|:2032694-2033951	8.33038	7.36775	-0.177158	0.76975	0.998702	no
PA1872	PA1872	gi|110227054|gb|AE004091.2|:2034065-2034857	80.7993	118.816	0.556312	0.33505	0.998702	no
PA1873	PA1873	gi|110227054|gb|AE004091.2|:2034917-2035940	1.83936	3.03008	0.72015	0.3691	0.998702	no
PA1874	PA1874	gi|110227054|gb|AE004091.2|:2036440-2048462	7.98589	16.6656	1.06134	0.2531	0.998702	no
PA1875	PA1875	gi|110227054|gb|AE004091.2|:2036440-2048462	13.8309	13.8973	0.00691049	0.70655	0.998702	no
PA1876	PA1876	gi|110227054|gb|AE004091.2|:2036440-2048462	25.5951	33.4513	0.386192	0.71655	0.998702	no
PA1877	PA1877	gi|110227054|gb|AE004091.2|:2036440-2048462	12.8843	18.0288	0.484696	0.49065	0.998702	no
PA1878	PA1878	gi|110227054|gb|AE004091.2|:2048569-2049148	35.0074	29.3736	-0.253137	0.6754	0.998702	no
PA1879	PA1879	gi|110227054|gb|AE004091.2|:2049236-2049791	43.8223	48.3257	0.141127	0.8115	0.998702	no
PA1880	PA1880	gi|110227054|gb|AE004091.2|:2049948-2052144	36.2388	37.9571	0.0668369	0.91135	0.998702	no
PA1881	PA1881	gi|110227054|gb|AE004091.2|:2052148-2052610	31.515	42.9592	0.446932	0.4741	0.998702	no
PA1882	PA1882	gi|110227054|gb|AE004091.2|:2052940-2053264	151.892	87.046	-0.803199	0.1993	0.998702	no
PA1883	PA1883	gi|110227054|gb|AE004091.2|:2053276-2054223	58.1215	26.2626	-1.14606	0.2703	0.998702	no
PA1884	PA1884	gi|110227054|gb|AE004091.2|:2053276-2054223	34.3702	34.4071	0.00154708	0.98875	0.998702	no
PA1885	PA1885	gi|110227054|gb|AE004091.2|:2054308-2054842	78.6033	106.019	0.43166	0.4503	0.998702	no
PA1886	polB	gi|110227054|gb|AE004091.2|:2054910-2057274	67.3229	63.8397	-0.0766448	0.9045	0.998702	no
PA1887	PA1887	gi|110227054|gb|AE004091.2|:2057277-2059339	13.9135	20.2649	0.542501	0.6655	0.998702	no
PA1888	PA1888	gi|110227054|gb|AE004091.2|:2057277-2059339	15.6889	31.4678	1.00413	0.1303	0.998702	no
PA1889	PA1889	gi|110227054|gb|AE004091.2|:2059568-2060552	113.902	195.344	0.77823	0.2139	0.998702	no
PA1890	PA1890	gi|110227054|gb|AE004091.2|:2060565-2061189	55.1272	55.2323	0.00274927	0.994	0.998702	no
PA1891	PA1891	gi|110227054|gb|AE004091.2|:2061277-2064827	31.4204	32.2105	0.0358303	0.90525	0.998702	no
PA1892	PA1892	gi|110227054|gb|AE004091.2|:2061277-2064827	87.9927	80.7514	-0.123897	0.9269	0.998702	no
PA1893	PA1893	gi|110227054|gb|AE004091.2|:2061277-2064827	65.8717	58.6376	-0.167832	0.81325	0.998702	no
PA1894	PA1894	gi|110227054|gb|AE004091.2|:2064852-2066767	184.556	196.772	0.0924726	0.9028	0.998702	no
PA1895	PA1895	gi|110227054|gb|AE004091.2|:2064852-2066767	69.7728	72.506	0.0554351	0.95085	0.998702	no
PA1896	PA1896	gi|110227054|gb|AE004091.2|:2066785-2067955	55.9454	38.4145	-0.54237	0.35575	0.998702	no
PA1897	PA1897	gi|110227054|gb|AE004091.2|:2067960-2068728	61.7605	75.9901	0.299128	0.6031	0.998702	no
PA1898	qscR	gi|110227054|gb|AE004091.2|:2069489-2070203	35.5469	44.6017	0.327378	0.57675	0.998702	no
PA1899	phzA2	gi|110227054|gb|AE004091.2|:2070684-2071173	4.75892	2.96205	-0.684039	0.4874	0.998702	no
PA1900	phzB2	gi|110227054|gb|AE004091.2|:2071208-2071697	6.54352	8.88615	0.441492	0.5808	0.998702	no
PA1901	phzC2	gi|110227054|gb|AE004091.2|:2071720-2075438	0.734409	1.4199	0.951132	0.3356	0.998702	no
PA1902	phzD2	gi|110227054|gb|AE004091.2|:2071720-2075438	0	0	0	1	1	no
PA1903	phzE2	gi|110227054|gb|AE004091.2|:2071720-2075438	0	0	0	1	1	no
PA1904	phzF2	gi|110227054|gb|AE004091.2|:2075451-2076288	0	0	0	1	1	no
PA1905	phzG2	gi|110227054|gb|AE004091.2|:2076310-2076958	0	0	0	1	1	no
PA1906	PA1906	gi|110227054|gb|AE004091.2|:2077046-2077583	63.4145	54.3972	-0.221279	0.7022	0.998702	no
PA1907	PA1907	gi|110227054|gb|AE004091.2|:2077625-2080474	40.9879	43.0547	0.0709751	0.9262	0.998702	no
PA1908	PA1908	gi|110227054|gb|AE004091.2|:2077625-2080474	54.9808	54.0101	-0.0256987	0.9765	0.998702	no
PA1909	PA1909	gi|110227054|gb|AE004091.2|:2080660-2081812	86.5387	108.265	0.323154	0.59235	0.998702	no
PA1910	femA	gi|110227054|gb|AE004091.2|:2081852-2084267	82.8772	104.198	0.330281	0.5999	0.998702	no
PA1911	femR	gi|110227054|gb|AE004091.2|:2084475-2085929	338.523	490.206	0.534135	0.4795	0.998702	no
PA1912	femI	gi|110227054|gb|AE004091.2|:2084475-2085929	594.17	1058.67	0.833307	0.37225	0.998702	no
PA1913	PA1913	gi|110227054|gb|AE004091.2|:2086020-2086701	150.436	131.686	-0.192047	0.7486	0.998702	no
PA1914	PA1914	gi|110227054|gb|AE004091.2|:2086807-2088034	5.53009	6.18945	0.162509	0.8041	0.998702	no
PA1915	PA1915	gi|110227054|gb|AE004091.2|:2088601-2090149	38.2287	50.2812	0.395364	0.5012	0.998702	no
PA1916	PA1916	gi|110227054|gb|AE004091.2|:2090212-2091445	2.1696	2.79605	0.365959	0.62245	0.998702	no
PA1917	PA1917	gi|110227054|gb|AE004091.2|:2091489-2091837	0	1.51548	inf	0.00835	0.267208	no
PA1918	PA1918	gi|110227054|gb|AE004091.2|:2091849-2093250	2.34703	3.45774	0.558994	0.4266	0.998702	no
PA1919	nrdG	gi|110227054|gb|AE004091.2|:2093443-2094142	5.06683	4.9528	-0.0328382	0.948	0.998702	no
PA1920	nrdD	gi|110227054|gb|AE004091.2|:2094328-2096356	9.51592	12.3148	0.371973	0.5213	0.998702	no
PA1921	PA1921	gi|110227054|gb|AE004091.2|:2096513-2097323	14.4725	17.7961	0.29825	0.61655	0.998702	no
PA1922	PA1922	gi|110227054|gb|AE004091.2|:2097490-2104096	15.1148	20.5473	0.442981	0.5573	0.998702	no
PA1923	PA1923	gi|110227054|gb|AE004091.2|:2097490-2104096	4.27007	4.82037	0.174886	0.8567	0.998702	no
PA1924	PA1924	gi|110227054|gb|AE004091.2|:2097490-2104096	7.51536	6.8754	-0.128397	0.75095	0.998702	no
PA1925	PA1925	gi|110227054|gb|AE004091.2|:2097490-2104096	1.80761	1.94472	0.105482	0.6488	0.998702	no
PA1926	PA1926	gi|110227054|gb|AE004091.2|:2104176-2106447	258.961	236.238	-0.132493	0.82165	0.998702	no
PA1927	metE	gi|110227054|gb|AE004091.2|:2106579-2108880	74.798	64.1425	-0.221718	0.7284	0.998702	no
PA1928	rimJ	gi|110227054|gb|AE004091.2|:2108941-2109511	39.5466	36.7947	-0.104057	0.86175	0.998702	no
PA1929	PA1929	gi|110227054|gb|AE004091.2|:2109557-2109854	49.8649	46.5104	-0.100471	0.89505	0.998702	no
PA1930	PA1930	gi|110227054|gb|AE004091.2|:2110225-2111521	28.545	49.503	0.794279	0.16585	0.998702	no
PA1931	PA1931	gi|110227054|gb|AE004091.2|:2111690-2115390	24.3278	24.1381	-0.01129	0.98965	0.998702	no
PA1932	PA1932	gi|110227054|gb|AE004091.2|:2111690-2115390	9.03055	11.3636	0.331535	0.81715	0.998702	no
PA1933	PA1933	gi|110227054|gb|AE004091.2|:2111690-2115390	10.3998	14.9027	0.519024	0.4745	0.998702	no
PA1934	PA1934	gi|110227054|gb|AE004091.2|:2115884-2116265	25.9788	26.7577	0.0426203	0.96165	0.998702	no
PA1935	PA1935	gi|110227054|gb|AE004091.2|:2117029-2117734	36.5626	39.3945	0.107628	0.85405	0.998702	no
PA1936	PA1936	gi|110227054|gb|AE004091.2|:2117896-2118097	60.8364	0	#NAME?	0.06185	0.765205	no
PA1937	PA1937	gi|110227054|gb|AE004091.2|:2118584-2118893	36.7276	50.5034	0.459518	0.52815	0.998702	no
PA1938	PA1938	gi|110227054|gb|AE004091.2|:2118925-2119747	7.45727	11.1273	0.577382	0.38145	0.998702	no
PA1939	PA1939	gi|110227054|gb|AE004091.2|:2120224-2122222	76.2952	84.5588	0.148363	0.8159	0.998702	no
PA1940	PA1940	gi|110227054|gb|AE004091.2|:2122578-2123718	11.3426	7.2645	-0.642817	0.2996	0.998702	no
PA1941	PA1941	gi|110227054|gb|AE004091.2|:2123896-2125792	24.7907	26.8653	0.115946	0.8383	0.998702	no
PA1942	PA1942	gi|110227054|gb|AE004091.2|:2126103-2126334	15.3353	57.56	1.90821	0.2674	0.998702	no
PA1943	PA1943	gi|110227054|gb|AE004091.2|:2126395-2127493	28.0005	38.1412	0.445897	0.4311	0.998702	no
PA1944	PA1944	gi|110227054|gb|AE004091.2|:2127683-2129171	37.6697	53.7335	0.512416	0.3982	0.998702	no
PA1945	PA1945	gi|110227054|gb|AE004091.2|:2129306-2130635	24.5094	26.8513	0.131654	0.8182	0.998702	no
PA1946	rbsB	gi|110227054|gb|AE004091.2|:2130853-2131813	53.469	54.7823	0.0350071	0.95205	0.998702	no
PA1947	rbsA	gi|110227054|gb|AE004091.2|:2131834-2133367	14.9605	15.9246	0.0901027	0.8787	0.998702	no
PA1948	rbsC	gi|110227054|gb|AE004091.2|:2133390-2134389	17.2746	16.9301	-0.0290631	0.961	0.998702	no
PA1949	rbsR	gi|110227054|gb|AE004091.2|:2134392-2135406	44.1065	40.4019	-0.12657	0.81705	0.998702	no
PA1950	rbsK	gi|110227054|gb|AE004091.2|:2135459-2136386	88.2086	74.4101	-0.245421	0.68165	0.998702	no
PA1951	fapF	gi|110227054|gb|AE004091.2|:2136519-2137785	8.9563	12.305	0.458275	0.44585	0.998702	no
PA1952	fapE	gi|110227054|gb|AE004091.2|:2137845-2138598	0.848031	1.37849	0.700903	1	1	no
PA1953	fapD	gi|110227054|gb|AE004091.2|:2138611-2139292	1.31961	0.32276	-2.03158	1	1	no
PA1954	fapC	gi|110227054|gb|AE004091.2|:2139353-2140376	4.23054	3.92128	-0.109516	0.87215	0.998702	no
PA1955	fapB	gi|110227054|gb|AE004091.2|:2140432-2141487	0	0	0	1	1	no
PA1956	fapA	gi|110227054|gb|AE004091.2|:2140432-2141487	2.37946	3.55446	0.578996	0.6261	0.998702	no
PA1957	PA1957	gi|110227054|gb|AE004091.2|:2141789-2142889	51.1459	35.9596	-0.508244	0.61945	0.998702	no
PA1958	PA1958	gi|110227054|gb|AE004091.2|:2141789-2142889	75.4568	62.3117	-0.276148	0.68615	0.998702	no
PA1959	bacA	gi|110227054|gb|AE004091.2|:2143172-2144006	83.0225	109.897	0.404581	0.48135	0.998702	no
PA1960	PA1960	gi|110227054|gb|AE004091.2|:2144076-2144799	50.8026	46.6716	-0.122359	0.83075	0.998702	no
[truncated: 3,699 more rows]
