# Supplementary material for: Pseudomonas aeruginosa Quorum-Sensing and Type VI Secretion System Can Direct Interspecific Coexistence During Evolution
Source: Front Microbiol. 2018 Oct 11;9:2287. doi: 10.3389/fmicb.2018.02287 (PMC6193480; doi:10.3389/fmicb.2018.02287)
Supplement: Supplementary file 7 [file Table_7.XLSX]

## Sheet: MIX-PA
Supplementary Dataset S7. Expression of flagellar genes when PA were cultured under different culture conditions.
Gene_ID	Gene	3 Mixture	PA	log2(fold_change)	p_value	q_value	Significant
PA1077	flgB	800.805	152.807	-2.38974	0.00055	0.0491667	yes
PA1078	flgC	399.127	69.2013	-2.52798	0.00015	0.0198175	yes
PA1079	flgD	377.523	89.1736	-2.08187	0.00125	0.0865711	no
PA1080	flgE	489.951	100.488	-2.28562	0.00025	0.0287561	yes
PA1081	flgF	520.892	102.374	-2.34713	0.00035	0.0363216	yes
PA1082	flgG	796.512	210.361	-1.92083	0.00195	0.113538	no
PA1083	flgH	498.314	137.087	-1.86196	0.00365	0.16677	no
PA1084	flgI	349.875	113.58	-1.62313	0.00705	0.243107	no
PA1085	flgJ	335.291	118.012	-1.50648	0.01305	0.33991	no
PA1086	flgK	276.817	94.8386	-1.54539	0.0158	0.382186	no
PA1087	flgL	323.481	219.118	-0.561971	0.35605	0.998702	no
PA1088	PA1088	229.875	157.46	-0.545859	0.36605	0.998702	no
PA1089	PA1089	182.509	131.315	-0.474937	0.1434	0.998702	no
PA1090	PA1090	151.015	109.482	-0.464001	0.19185	0.998702	no
PA1091	fgtA	158.53	111.86	-0.503066	0.42245	0.998702	no
PA1092	fliC	14278.5	19733.7	0.466816	0.23575	0.998702	no
PA1093	PA1093	4160.25	5218.34	0.326923	0.58755	0.998702	no
PA1094	fliD	1791.86	1704.47	-0.0721289	0.8937	0.998702	no
PA1095	PA1095	6983.01	11577.9	0.729452	0.1972	0.998702	no
PA1096	PA1096	4423.83	6266.36	0.50233	0.40795	0.998702	no
PA1097	fleQ	437.855	634.057	0.53416	0.36205	0.998702	no
PA1098	fleS	688.11	404.75	-0.765606	0.20535	0.998702	no
PA1099	fleR	527.298	241.416	-1.1271	0.0733	0.82807	no
PA1100	fliE	1147.3	807.644	-0.506457	0.4062	0.998702	no
PA1101	fliF	507.255	335.459	-0.596576	0.30355	0.998702	no
PA1102	fliG	556.375	439.34	-0.34072	0.572	0.998702	no
PA1103	PA1103	391.103	329.043	-0.249269	0.7861	0.998702	no
PA1104	fliI	276.861	263.407	-0.0718672	0.92165	0.998702	no
PA1105	fliJ	137.429	142.861	0.0559283	0.92055	0.998702	no
PA1441	PA1441	419.362	113.167	-1.88974	0.00245	0.129578	no
PA1442	PA1442	389.229	162.048	-1.26419	0.03585	0.593836	no
PA1443	fliM	356.078	176.252	-1.01455	0.11495	0.97764	no
PA1444	fliN	485.745	322.406	-0.591319	0.3275	0.998702	no
PA1445	fliO	179.425	100.13	-0.841514	0.3999	0.998702	no
PA1446	fliP	127.451	70.2697	-0.858964	0.2378	0.998702	no
PA1447	fliQ	191.085	151.529	-0.33462	0.8108	0.998702	no
PA1448	fliR	56.4778	42.0892	-0.424232	0.50735	0.998702	no
PA1449	flhB	39.3765	26.4487	-0.574137	0.3206	0.998702	no
PA1450	PA1450	41.4576	35.8973	-0.207763	0.72135	0.998702	no
PA1451	PA1451	44.61	21.1842	-1.07438	0.0672	0.793821	no
PA1452	flhA	330.683	132.24	-1.32229	0.0356	0.593836	no
PA1453	flhF	732.013	338.09	-1.11446	0.0547	0.731193	no
PA1454	fleN	687.336	406.174	-0.758916	0.3595	0.998702	no
PA1455	fliA	644.21	411.018	-0.648331	0.4651	0.998702	no
PA1456	cheY	600.426	363.924	-0.722347	0.23155	0.998702	no
PA1457	cheZ	587.495	487.494	-0.26919	0.6628	0.998702	no

## Sheet: PAKP-PA Cycle 1
Supplementary Dataset S7. Expression of flagellar genes when PA were cultured under different culture conditions.
Gene_ID	Gene	3 Mixture	PA	log2(fold_change)	p_value	q_value	Significant
PA1077	flgB	191.123	93.0743	-1.03805	0.1128	0.995483	no
PA1078	flgC	62.3485	37.472	-0.734542	0.31405	0.995483	no
PA1079	flgD	127.712	139.568	0.128077	0.82585	0.995483	no
PA1080	flgE	113.027	85.2757	-0.406461	0.46315	0.995483	no
PA1081	flgF	170.279	124.359	-0.453385	0.4283	0.995483	no
PA1082	flgG	152.637	119.061	-0.358403	0.53525	0.995483	no
PA1083	flgH	50.5438	56.3468	0.156799	0.80635	0.995483	no
PA1084	flgI	54.9356	56.036	0.0286119	0.9637	0.995483	no
PA1085	flgJ	81.263	96.998	0.255356	0.6552	0.995483	no
PA1086	flgK	75.381	67.4039	-0.161368	0.7709	0.995483	no
PA1087	flgL	112.576	130.341	0.211389	0.71435	0.995483	no
PA1088	PA1088	58.3707	66.5555	0.189314	0.759	0.995483	no
PA1089	PA1089	90.4854	94.2778	0.0592331	0.97405	0.995483	no
PA1090	PA1090	52.8817	49.4315	-0.0973359	0.05525	0.995483	no
PA1091	fgtA	49.928	49.8455	-0.0023868	0.9973	0.998154	no
PA1092	fliC	1573.87	2253.1	0.517591	0.43745	0.995483	no
PA1093	PA1093	351.328	460.406	0.390087	0.50855	0.995483	no
PA1094	fliD	811.075	802.652	-0.0150614	0.98175	0.995483	no
PA1095	PA1095	1604.38	1790.29	0.158179	0.7942	0.995483	no
PA1096	PA1096	2048.27	1880.81	-0.12305	0.8343	0.995483	no
PA1097	fleQ	400.716	403.359	0.00948285	0.9868	0.995903	no
PA1098	fleS	51.8868	56.2468	0.116403	0.8436	0.995483	no
PA1099	fleR	91.9632	76.6171	-0.263392	0.64205	0.995483	no
PA1100	fliE	336.606	223.862	-0.588452	0.3446	0.995483	no
PA1101	fliF	83.7207	85.3456	0.0277331	0.9603	0.995483	no
PA1102	fliG	114.411	97.9232	-0.224505	0.694	0.995483	no
PA1103	PA1103	162.061	167.724	0.049555	0.95015	0.995483	no
PA1104	fliI	77.6798	63.4387	-0.292175	0.7367	0.995483	no
PA1105	fliJ	36.943	26.0491	-0.504066	0.5565	0.995483	no
PA1441	PA1441	17.7118	0.890713	-4.31361	0.34845	0.995483	no
PA1442	PA1442	35.2226	27.1609	-0.374972	0.8777	0.995483	no
PA1443	fliM	20.767	21.933	0.07881	0.9683	0.995483	no
PA1444	fliN	180.903	249.743	0.465227	0.85905	0.995483	no
PA1445	fliO	1.28794	11.9328	3.21179	0.41325	0.995483	no
PA1446	fliP	0	0	0	1	1	no
PA1447	fliQ	0	0	0	1	1	no
PA1448	fliR	0	0	0	1	1	no
PA1449	flhB	0	0	0	1	1	no
PA1450	PA1450	0	0	0	1	1	no
PA1451	PA1451	0	0	0	1	1	no
PA1452	flhA	0	0	0	1	1	no
PA1453	flhF	93.1901	88.3622	-0.0767478	0.9336	0.995483	no
PA1454	fleN	168.767	137.089	-0.29992	0.88985	0.995483	no
PA1455	fliA	379.042	424.646	0.1639	0.7398	0.995483	no
PA1456	cheY	403.156	250.184	-0.688348	0.8052	0.995483	no
PA1457	cheZ	88.4548	98.4585	0.154576	0.939	0.995483	no

## Sheet: PAKP-PA Cycle 21
Supplementary Dataset S7. Expression of flagellar genes when PA were cultured under different culture conditions.
Gene_ID	Gene	3 Mixture	PA	log2(fold_change)	p_value	q_value	Significant
PA1077	flgB	1036.37	152.807	-2.76175	5e-05	0.00830732	yes
PA1078	flgC	497.743	69.2013	-2.84653	5e-05	0.00830732	yes
PA1079	flgD	486.193	89.1736	-2.44684	0.0003	0.0326791	yes
PA1080	flgE	637.784	100.488	-2.66605	5e-05	0.00830732	yes
PA1081	flgF	621.056	102.374	-2.60087	5e-05	0.00830732	yes
PA1082	flgG	1524.28	210.361	-2.85719	5e-05	0.00830732	yes
PA1083	flgH	1021.99	137.087	-2.89822	5e-05	0.00830732	yes
PA1084	flgI	618.037	113.58	-2.44398	0.0001	0.0148185	yes
PA1085	flgJ	497.274	118.012	-2.0751	0.00095	0.0723429	no
PA1086	flgK	419.285	94.8386	-2.14438	0.0017	0.104533	no
PA1087	flgL	390.69	219.118	-0.834315	0.1787	0.998702	no
PA1088	PA1088	270.998	157.46	-0.783296	0.2165	0.998702	no
PA1089	PA1089	205.913	131.315	-0.649009	0.16065	0.998702	no
PA1090	PA1090	193.769	109.482	-0.823647	0.4154	0.998702	no
PA1091	fgtA	173.465	111.86	-0.632953	0.2924	0.998702	no
PA1092	fliC	26291.9	19733.7	-0.413952	0.2535	0.998702	no
PA1093	PA1093	6268.8	5218.34	-0.264598	0.6603	0.998702	no
PA1094	fliD	3360.62	1704.47	-0.9794	0.0694	0.805878	no
PA1095	PA1095	13536.6	11577.9	-0.225497	0.682	0.998702	no
PA1096	PA1096	8262.25	6266.36	-0.398908	0.49235	0.998702	no
PA1097	fleQ	416.136	634.057	0.607557	0.29305	0.998702	no
PA1098	fleS	1382.58	404.75	-1.77226	0.00425	0.182523	no
PA1099	fleR	854.332	241.416	-1.82328	0.00465	0.191453	no
PA1100	fliE	1894.21	807.644	-1.2298	0.05545	0.73546	no
PA1101	fliF	890.912	335.459	-1.40915	0.01585	0.382832	no
PA1102	fliG	988.449	439.34	-1.16983	0.056	0.73546	no
PA1103	PA1103	589.574	329.043	-0.841396	0.36895	0.998702	no
PA1104	fliI	385.643	263.407	-0.549971	0.44815	0.998702	no
PA1105	fliJ	174.424	142.861	-0.287985	0.61835	0.998702	no
PA1441	PA1441	522.798	113.167	-2.2078	0.0003	0.0326791	yes
PA1442	PA1442	653.038	162.048	-2.01074	0.00205	0.117285	no
PA1443	fliM	667.207	176.252	-1.92049	0.00375	0.168991	no
PA1444	fliN	1015.25	322.406	-1.65489	0.0099	0.294512	no
PA1445	fliO	276.336	100.13	-1.46455	0.1486	0.998702	no
PA1446	fliP	171.364	70.2697	-1.28609	0.07735	0.846734	no
PA1447	fliQ	288.494	151.529	-0.928943	0.52565	0.998702	no
PA1448	fliR	55.0855	42.0892	-0.38822	0.54535	0.998702	no
PA1449	flhB	36.9778	26.4487	-0.48346	0.3938	0.998702	no
PA1450	PA1450	40.4097	35.8973	-0.17083	0.7703	0.998702	no
PA1451	PA1451	41.2725	21.1842	-0.962194	0.0986	0.927984	no
PA1452	flhA	626.055	132.24	-2.24313	0.00055	0.0491667	yes
PA1453	flhF	1571.34	338.09	-2.21652	0.0004	0.03928	yes
PA1454	fleN	1437.22	406.174	-1.82311	0.021	0.448304	no
PA1455	fliA	882.177	411.018	-1.10187	0.25	0.998702	no
PA1456	cheY	774.183	363.924	-1.08904	0.07445	0.833055	no
PA1457	cheZ	758.852	487.494	-0.638433	0.2973	0.998702	no

## Sheet: PA-PASA
Supplementary Dataset S7. Expression of flagellar genes when PA were cultured under different culture conditions.
Gene_ID	Gene	PA	PASA	log2(fold_change)	p_value	q_value	Significant
PA1077	flgB	152.807	164.554	0.10685	0.85285	0.998702	no
PA1078	flgC	69.2013	83.1039	0.264117	0.6539	0.998702	no
PA1079	flgD	89.1736	87.4075	-0.0288606	0.9597	0.998702	no
PA1080	flgE	100.488	123.993	0.303245	0.6228	0.998702	no
PA1081	flgF	102.374	106.515	0.0572077	0.92135	0.998702	no
PA1082	flgG	210.361	229.743	0.127152	0.83085	0.998702	no
PA1083	flgH	137.087	153.656	0.164615	0.79155	0.998702	no
PA1084	flgI	113.58	107.209	-0.0832845	0.89065	0.998702	no
PA1085	flgJ	118.012	102.992	-0.196405	0.74295	0.998702	no
PA1086	flgK	94.8386	95.0729	0.0035609	0.9959	0.998702	no
PA1087	flgL	219.118	220.996	0.0123114	0.98505	0.998702	no
PA1088	PA1088	157.46	138.631	-0.183738	0.764	0.998702	no
PA1089	PA1089	131.315	95.8289	-0.454497	0.24425	0.998702	no
PA1090	PA1090	109.482	91.7041	-0.255635	0.1605	0.998702	no
PA1091	fgtA	111.86	81.5855	-0.455305	0.4613	0.998702	no
PA1092	fliC	19733.7	23395.4	0.245562	0.4982	0.998702	no
PA1093	PA1093	5218.34	4253.9	-0.294806	0.6255	0.998702	no
PA1094	fliD	1704.47	1634.66	-0.0603371	0.91395	0.998702	no
PA1095	PA1095	11577.9	15848.4	0.452963	0.4113	0.998702	no
PA1096	PA1096	6266.36	6071.16	-0.0456549	0.94225	0.998702	no
PA1097	fleQ	634.057	557.771	-0.184939	0.7479	0.998702	no
PA1098	fleS	404.75	318.634	-0.345132	0.5596	0.998702	no
PA1099	fleR	241.416	180.302	-0.421105	0.50625	0.998702	no
PA1100	fliE	807.644	656.558	-0.298795	0.61805	0.998702	no
PA1101	fliF	335.459	278.777	-0.267023	0.65415	0.998702	no
PA1102	fliG	439.34	398.287	-0.141528	0.8105	0.998702	no
PA1103	PA1103	329.043	268.652	-0.292542	0.7728	0.998702	no
PA1104	fliI	263.407	186.559	-0.497663	0.51985	0.998702	no
PA1105	fliJ	142.861	78.074	-0.871698	0.1364	0.998702	no
PA1441	PA1441	113.167	125.14	0.145086	0.81235	0.998702	no
PA1442	PA1442	162.048	138.833	-0.223071	0.69735	0.998702	no
PA1443	fliM	176.252	207.227	0.233574	0.7118	0.998702	no
PA1444	fliN	322.406	360.611	0.161562	0.7906	0.998702	no
PA1445	fliO	100.13	109.572	0.130006	0.89885	0.998702	no
PA1446	fliP	70.2697	71.9765	0.0346248	0.96115	0.998702	no
PA1447	fliQ	151.529	166.326	0.134419	0.9186	0.998702	no
PA1448	fliR	42.0892	24.7145	-0.768095	0.23885	0.998702	no
PA1449	flhB	26.4487	21.4027	-0.305406	0.5933	0.998702	no
PA1450	PA1450	35.8973	24.6216	-0.543949	0.33585	0.998702	no
PA1451	PA1451	21.1842	18.6991	-0.180015	0.7614	0.998702	no
PA1452	flhA	132.24	114.326	-0.210008	0.74295	0.998702	no
PA1453	flhF	338.09	351.311	0.0553412	0.92525	0.998702	no
PA1454	fleN	406.174	403.429	-0.00978257	0.9906	0.998702	no
PA1455	fliA	411.018	380.226	-0.112343	0.89945	0.998702	no
PA1456	cheY	363.924	397.227	0.126324	0.8275	0.998702	no
PA1457	cheZ	487.494	448.661	-0.119761	0.8519	0.998702	no

## Sheet: CS-LS
Supplementary Dataset 7. Expression of flagellar genes when P. aeruginosa was cultured under different culture conditions.
Gene_ID	Gene	CS	LS	log2(fold_change)	p_value	q_value	Significant
PA1077	flgB	3.94683	9.55542	1.27563	0.6477	0.906858	no
PA1078	flgC	0	0	0	1	1	no
PA1079	flgD	7.84321	7.94017	0.0177245	0.82555	0.939956	no
PA1080	flgE	4.90833	9.53705	0.95831	0.5813	0.881818	no
PA1081	flgF	16.8807	20.426	0.275033	0.8484	0.944892	no
PA1082	flgG	9.72531	15.9465	0.713419	0.6153	0.895761	no
PA1083	flgH	5.6059	8.21185	0.550762	0.4628	0.827441	no
PA1084	flgI	18.0061	19.0685	0.0827066	0.93385	0.966203	no
PA1085	flgJ	21.7259	15.9251	-0.448108	0.62425	0.898787	no
PA1086	flgK	10.3389	10.1921	-0.0206269	0.9799	0.987584	no
PA1087	flgL	10.3273	10.0546	-0.038616	0.97865	0.986774	no
PA1088	PA1088	10.443	10.6368	0.0265212	0.9834	0.98929	no
PA1089	PA1089	5.25414	9.66672	0.879573	0.7318	0.926355	no
PA1090	PA1090	2.38465	6.4068	1.42583	0.6051	0.891331	no
PA1091	fgtA	5.27581	11.2329	1.09026	0.0869	0.537133	no
PA1092	fliC	99.8647	166.011	0.733232	0.1458	0.593141	no
PA1093	PA1093	12.9369	12.8898	-0.00526944	0.95765	0.976625	no
PA1094	fliD	48.4895	36.0353	-0.428262	0.62395	0.898619	no
PA1095	PA1095	31.6638	39.5258	0.319961	0.8853	0.951799	no
PA1096	PA1096	31.5628	42.6793	0.435313	0.85125	0.945375	no
PA1097	fleQ	20.0579	22.2545	0.149925	0.90675	0.9582	no
PA1098	fleS	8.9422	8.89297	-0.00796477	0.91665	0.960519	no
PA1099	fleR	6.1075	7.73104	0.340079	0.8712	0.94816	no
PA1100	fliE	11.0463	9.92298	-0.154715	0.9264	0.963581	no
PA1101	fliF	6.96207	7.13219	0.034829	0.85185	0.945471	no
PA1102	fliG	0	0	0	1	1	no
PA1103	PA1103	2.06602	0	#NAME?	1	1	no
PA1104	fliI	0	0	0	1	1	no
PA1105	fliJ	0	0	0	1	1	no
PA1441	PA1441	20.5259	26.1172	0.347558	0.8146	0.938574	no
PA1442	PA1442	4.26108	5.01384	0.234697	0.9015	0.956172	no
PA1443	fliM	3.15133	3.87579	0.298529	1	1	no
PA1444	fliN	16.97	10.5671	-0.683413	0.75965	0.928199	no
PA1445	fliO	12.6205	5.92534	-1.0908	0.6051	0.891331	no
PA1446	fliP	0	0	0	1	1	no
PA1447	fliQ	0	0	0	1	1	no
PA1448	fliR	0	0	0	1	1	no
PA1449	flhB	0	0	0	1	1	no
PA1450	PA1450	0	0	0	1	1	no
PA1451	PA1451	0	0	0	1	1	no
PA1452	flhA	0	0	0	1	1	no
PA1453	flhF	17.3922	13.8301	-0.330629	0.60555	0.891578	no
PA1454	fleN	23.5143	21.4411	-0.13316	0.74695	0.927841	no
PA1455	fliA	12.7811	14.567	0.188684	0.92395	0.962981	no
PA1456	cheY	24.2313	25.3293	0.0639323	0.96675	0.980185	no
PA1457	cheZ	9.53292	14.8219	0.636744	0.7945	0.933831	no
