# Supplementary material for: Pseudomonas aeruginosa Quorum-Sensing and Type VI Secretion System Can Direct Interspecific Coexistence During Evolution
Source: Front Microbiol. 2018 Oct 11;9:2287. doi: 10.3389/fmicb.2018.02287 (PMC6193480; doi:10.3389/fmicb.2018.02287)
Supplement: Supplementary file 8 [file Table_8.XLSX]

## Sheet: MIX-PA
Supplementary Dataset S8. Expression of T6SS-related genes when PA were cultured under different culture conditions.
	Gene_ID	Gene	3 Mixture	PA	log2(fold_change)	p_value	q_value	Significant
H1-T6SS	PA0070	tagQ1	843.777	197.347	-2.09613	0.00125	0.0865711	no
	PA0071	tagR1	306.931	230.617	-0.412419	0.51235	0.998702	no
	PA0072	tagS1	10.1051	7.18391	-0.492248	0.8472	0.998702	no
	PA0073	tagT1	14.733	13.6137	-0.11399	0.93655	0.998702	no
	PA0074	ppkA	18.6263	13.6239	-0.451196	0.7845	0.998702	no
	PA0075	pppA	25.6801	14.8421	-0.790959	0.1974	0.998702	no
	PA0076	tagF1	30.7451	14.8457	-1.05032	0.5669	0.998702	no
	PA0077	icmF1	40.0409	15.5856	-1.36126	0.0289	0.525843	no
	PA0078	tssL1	49.198	13.4426	-1.87179	0.0026	0.134696	no
	PA0079	tssK1	69.0508	15.8561	-2.12262	0.00095	0.0723429	no
	PA0080	tssJ1	125.428	25.7864	-2.28217	0.0008	0.0632635	no
	PA0081	fha1	76.8409	32.5735	-1.23818	0.0442	0.659432	no
	PA0082	tssA1	637.195	195.071	-1.70773	0.0078	0.258666	no
	PA0083	tssB1	1215.11	199.797	-2.60448	0.0001	0.0148185	yes
	PA0084	tssC1	841.509	166.58	-2.33676	0.0004	0.03928	yes
	PA0085	hcp1	1894.28	332.53	-2.51009	0.0001	0.0148185	yes
	PA0086	tagJ1	284.979	83.2593	-1.77517	0.00545	0.209205	no
	PA0087	tssE1	148.915	35.5453	-2.06676	0.3697	0.998702	no
	PA0088	tssF1	111.958	26.758	-2.06491	0.151	0.998702	no
	PA0089	tssG1	71.3644	15.1638	-2.23458	0.25145	0.998702	no
	PA0090	clpV1	114.934	40.7627	-1.49548	0.0734	0.828346	no
	PA0091	vgrG1	56.0434	26.6269	-1.07366	0.0727	0.824409	no
	PA0092	tsi6	133.859	110.081	-0.282153	0.88065	0.998702	no
	PA0093	tse6	70.1463	27.4002	-1.35618	0.0301	0.538738	no
	PA0094	eagT6	135.599	37.6402	-1.849	0.00525	0.205118	no
H2-T6SS	PA1511	vgrG2a	15.9068	13.413	-0.24601	0.83165	0.998702	no
	PA1512	hcpA	3.60414	10.0427	1.47842	0.09415	0.912785	no
	PA1656	hsiA2	21.457	31.7648	0.56598	0.3311	0.998702	no
	PA1657	hsiB2	16.1323	13.2775	-0.280965	0.68915	0.998702	no
	PA1658	hsiC2	11.254	14.8443	0.399473	0.49465	0.998702	no
	PA1659	hsiF2	7.63479	8.08978	0.0835128	0.92315	0.998702	no
	PA1660	hsiG2	4.43092	7.37071	0.734199	0.3131	0.998702	no
	PA1661	hsiH2	2.63727	5.25214	0.993862	0.4045	0.998702	no
	PA1662	clpV2	5.27202	5.36747	0.025886	0.9646	0.998702	no
	PA1663	sfa2	4.10109	5.63313	0.45793	0.47955	0.998702	no
	PA1664	orfX	0	0	0	1	1	no
	PA1665	fha2	2.58006	3.46417	0.425103	0.549	0.998702	no
	PA1666	lip2	2.15097	6.63877	1.62593	0.27125	0.998702	no
	PA1667	hsiJ2	7.03011	9.59261	0.448377	0.4924	0.998702	no
	PA1668	dotU2	6.19478	5.73325	-0.111701	0.8687	0.998702	no
	PA1669	icmF2	7.23848	9.32526	0.365456	0.6075	0.998702	no
	PA1670	stp1	10.6263	12.4673	0.230521	0.8853	0.998702	no
	PA1671	stk1	5.4006	5.95632	0.141302	0.9431	0.998702	no
H3-T6SS	PA2359	sfa3	112.394	15.987	-2.8136	5e-05	0.00830732	yes
	PA2360	hsiA3	6.7241	14.7027	1.12867	0.39635	0.998702	no
	PA2361	icmF3	5.84431	7.97406	0.448281	0.52055	0.998702	no
	PA2362	dotU3	6.67713	8.38034	0.327782	0.8601	0.998702	no
	PA2363	hsiJ3	23.08	25.7555	0.158239	0.78345	0.998702	no
	PA2364	lip3	56.8599	55.1126	-0.0450294	0.9351	0.998702	no
	PA2365	hsiB3	18.3266	12.4895	-0.553224	0.4145	0.998702	no
	PA2366	hsiC3	8.61238	12.4336	0.529758	0.37475	0.998702	no
	PA2367	hcp3	8.90033	11.4659	0.365417	0.62125	0.998702	no
	PA2368	hsiF3	2.30334	4.03661	0.809415	0.3919	0.998702	no
	PA2369	hsiG3	3.0785	7.4589	1.27673	0.0831	0.865902	no
	PA2370	hsiH3	2.79305	6.11739	1.13108	0.3454	0.998702	no
	PA2371	clpV3	2.82593	10.0143	1.82526	0.0049	0.198272	no
	PA2372	PA2372	26.7945	41.8207	0.642278	0.28825	0.998702	no
	PA2373	vgrG3	13.7044	22.658	0.725378	0.2205	0.998702	no

## Sheet: PAKP-PA Cycle 1
Supplementary Dataset S8. Expression of T6SS-related genes when PA were cultured under different culture conditions.
	Gene_ID	Gene	PAKP	PA	log2(fold_change)	p_value	q_value	Significant
H1-T6SS	PA0070	tagQ1	805.367	574.923	-0.486278	0.7198	0.995483	no
	PA0071	tagR1	129.791	90.5854	-0.518846	0.79945	0.995483	no
	PA0072	tagS1	0	0	0	1	1	no
	PA0073	tagT1	2.71042	33.8455	3.64238	0.3378	0.995483	no
	PA0074	ppkA	0	0	0	1	1	no
	PA0075	pppA	0	0	0	1	1	no
	PA0076	tagF1	0	0	0	1	1	no
	PA0077	icmF1	0	0	0	1	1	no
	PA0078	tssL1	0	0	0	1	1	no
	PA0079	tssK1	0	0	0	1	1	no
	PA0080	tssJ1	0	0	0	1	1	no
	PA0081	fha1	8.9401	0	#NAME?	0.0326	0.995483	no
	PA0082	tssA1	163.404	135.369	-0.271544	0.8261	0.995483	no
	PA0083	tssB1	67.1521	58.5712	-0.197242	0.9359	0.995483	no
	PA0084	tssC1	16.3455	0	#NAME?	0.0279	0.995483	no
	PA0085	hcp1	1216.66	700.687	-0.796081	0.61185	0.995483	no
	PA0086	tagJ1	23.6828	92.824	1.97066	0.5061	0.995483	no
	PA0087	tssE1	0	0	0	1	1	no
	PA0088	tssF1	0	0	0	1	1	no
	PA0089	tssG1	0	0	0	1	1	no
	PA0090	clpV1	0	0	0	1	1	no
	PA0091	vgrG1	0	0	0	1	1	no
	PA0092	tsi6	184.537	98.9163	-0.899627	0.72365	0.995483	no
	PA0093	tse6	62.5161	60.5869	-0.0452214	0.9342	0.995483	no
	PA0094	eagT6	40.0459	16.5698	-1.2731	0.6281	0.995483	no
H2-T6SS	PA1511	PA1511	16.3189	17.2914	0.0835086	0.9615	0.995483	no
	PA1512	hcpA	0	4.20739	inf	1	1	no
	PA1656	hsiA2	46.8064	111.885	1.25723	0.7023	0.995483	no
	PA1657	hsiB2	41.9487	106.968	1.35048	0.621	0.995483	no
	PA1658	hsiC2	0	0	0	1	1	no
	PA1659	hsiF2	0	0	0	1	1	no
	PA1660	hsiG2	0	0	0	1	1	no
	PA1661	hsiH2	0	1.75168	inf	1	1	no
	PA1662	clpV2	0.188187	16.2377	6.43103	0.33005	0.995483	no
	PA1663	sfa2	0	0	0	1	1	no
	PA1664	orfX	0	0	0	1	1	no
	PA1665	fha2	0	0	0	1	1	no
	PA1666	lip2	0	0	0	1	1	no
	PA1667	hsiJ2	0	1.18399	inf	1	1	no
	PA1668	dotU2	0	0	0	1	1	no
	PA1669	icmF2	0	0	0	1	1	no
	PA1670	stp1	0	0	0	1	1	no
	PA1671	stk1	0	0	0	1	1	no
H3-T6SS	PA2359	sfa3	0	0	0	1	1	no
	PA2360	hsiA3	33.2466	21.7706	-0.610825	0.82975	0.995483	no
	PA2361	icmF3	15.036	5.58805	-1.428	0.6746	0.995483	no
	PA2362	dotU3	22.6007	14.5785	-0.632525	0.812	0.995483	no
	PA2363	hsiJ3	50.2612	30.7242	-0.71007	0.77285	0.995483	no
	PA2364	lip3	46.8044	95.9369	1.03544	0.71635	0.995483	no
	PA2365	hsiB3	39.4794	16.4566	-1.26243	0.4379	0.995483	no
	PA2366	hsiC3	16.7784	11.4043	-0.557022	0.841	0.995483	no
	PA2367	hcp3	29.555	6.30567	-2.22868	0.47125	0.995483	no
	PA2368	hsiF3	0	1.43896	inf	1	1	no
	PA2369	hsiG3	0	0	0	1	1	no
	PA2370	hsiH3	0	0	0	1	1	no
	PA2371	clpV3	2.96853	2.70177	-0.135847	1	1	no
	PA2372	PA2372	0	0	0	1	1	no
	PA2373	vgrG3	0	3.95345	inf	1	1	no

## Sheet: KPPA-PA Cycle 21
Supplementary Dataset S8. Expression of T6SS-related genes when PA were cultured under different culture conditions.
	Gene_ID	Gene	PAKP	PA	log2(fold_change)	p_value	q_value	Significant
H1-T6SS	PA0070	tagQ1	790.504	197.347	-2.00204	0.00245	0.129578	no
	PA0071	tagR1	306.43	230.617	-0.41006	0.5243	0.998702	no
	PA0072	tagS1	6.18182	7.18391	0.216738	0.9123	0.998702	no
	PA0073	tagT1	11.7328	13.6137	0.214511	0.91365	0.998702	no
	PA0074	ppkA	16.9627	13.6239	-0.316223	0.84775	0.998702	no
	PA0075	pppA	22.4412	14.8421	-0.596457	0.3295	0.998702	no
	PA0076	tagF1	23.3893	14.8457	-0.655808	0.70825	0.998702	no
	PA0077	icmF1	33.6639	15.5856	-1.11099	0.0786	0.852223	no
	PA0078	tssL1	51.586	13.4426	-1.94017	0.00235	0.127782	no
	PA0079	tssK1	63.3694	15.8561	-1.99875	0.00205	0.117285	no
	PA0080	tssJ1	161.284	25.7864	-2.64492	0.00025	0.0287561	yes
	PA0081	fha1	79.4243	32.5735	-1.28588	0.03565	0.593836	no
	PA0082	tssA1	575.59	195.071	-1.56104	0.01325	0.343487	no
	PA0083	tssB1	1161.05	199.797	-2.53882	5e-05	0.00830732	yes
	PA0084	tssC1	808.275	166.58	-2.27863	0.0003	0.0326791	yes
	PA0085	hcp1	1494.27	332.53	-2.16788	0.0004	0.03928	yes
	PA0086	tagJ1	218.421	83.2593	-1.39143	0.0242	0.480451	no
	PA0087	tssE1	146.423	35.5453	-2.04241	0.37315	0.998702	no
	PA0088	tssF1	75.8082	26.758	-1.50239	0.2842	0.998702	no
	PA0089	tssG1	45.8338	15.1638	-1.59578	0.3151	0.998702	no
	PA0090	clpV1	72.2981	40.7627	-0.826706	0.3433	0.998702	no
	PA0091	vgrG1	33.2404	26.6269	-0.320052	0.5833	0.998702	no
	PA0092	tsi6	235.481	110.081	-1.09705	0.63165	0.998702	no
	PA0093	tse6	46.055	27.4002	-0.749171	0.2497	0.998702	no
	PA0094	eagT6	119.649	37.6402	-1.66846	0.0105	0.30115	no
H2- T6SS	PA1511	vgrG2a	17.5851	13.413	-0.390713	0.775	0.998702	no
	PA1512	hcpA	3.1183	10.0427	1.68732	0.07955	0.855408	no
	PA1656	hsiA2	19.492	31.7648	0.704547	0.2286	0.998702	no
	PA1657	hsiB2	10.8964	13.2775	0.285141	0.68535	0.998702	no
	PA1658	hsiC2	13.1181	14.8443	0.178346	0.7661	0.998702	no
	PA1659	hsiF2	5.43074	8.08978	0.574952	0.5693	0.998702	no
	PA1660	hsiG2	4.09374	7.37071	0.848385	0.2691	0.998702	no
	PA1661	hsiH2	4.69549	5.25214	0.16163	0.8706	0.998702	no
	PA1662	clpV2	4.44408	5.36747	0.272356	0.64755	0.998702	no
	PA1663	sfa2	2.69944	5.63313	1.06128	0.11705	0.981793	no
	PA1664	orfX	0	0	0	1	1	no
	PA1665	fha2	1.73623	3.46417	0.996556	0.20555	0.998702	no
	PA1666	lip2	7.08264	6.63877	-0.0933709	0.9496	0.998702	no
	PA1667	hsiJ2	5.16946	9.59261	0.891911	0.1993	0.998702	no
	PA1668	dotU2	2.65629	5.73325	1.10994	0.1408	0.998702	no
	PA1669	icmF2	8.19637	9.32526	0.186158	0.78505	0.998702	no
	PA1670	stp1	8.34353	12.4673	0.579425	0.7909	0.998702	no
	PA1671	stk1	3.88585	5.95632	0.616193	0.732	0.998702	no
H3- T6SS	PA2359	sfa3	48.0899	15.987	-1.58883	0.01095	0.306667	no
	PA2360	hsiA3	7.22963	14.7027	1.02409	0.39305	0.998702	no
	PA2361	icmF3	4.37512	7.97406	0.865993	0.21345	0.998702	no
	PA2362	dotU3	4.86827	8.38034	0.7836	0.67575	0.998702	no
	PA2363	hsiJ3	19.6692	25.7555	0.388946	0.4903	0.998702	no
	PA2364	lip3	56.3859	55.1126	-0.0329523	0.95285	0.998702	no
	PA2365	hsiB3	13.1851	12.4895	-0.0781947	0.903	0.998702	no
	PA2366	hsiC3	12.8011	12.4336	-0.0420309	0.94375	0.998702	no
	PA2367	hcp3	8.47942	11.4659	0.435311	0.56405	0.998702	no
	PA2368	hsiF3	0.808122	4.03661	2.3205	0.46685	0.998702	no
	PA2369	hsiG3	2.55623	7.4589	1.54494	0.04345	0.653877	no
	PA2370	hsiH3	2.31988	6.11739	1.39886	0.25975	0.998702	no
	PA2371	clpV3	3.54384	10.0143	1.49867	0.0166	0.390902	no
	PA2372	PA2372	36.5891	41.8207	0.192801	0.7422	0.998702	no
	PA2373	vgrG3	13.7011	22.658	0.725727	0.21185	0.998702	no

## Sheet: PA-PASA
Supplementary Dataset S8. Expression of T6SS-related genes when PA were cultured under different culture conditions.
	Gene_ID	Gene	PA	PASA	log2(fold_change)	p_value	q_value	Significant
H1-T6SS	PA0070	tagQ1	197.347	240.601	0.285907	0.6509	0.998702	no
	PA0071	tagR1	230.617	242.163	0.0704834	0.91075	0.998702	no
	PA0072	tagS1	7.18391	8.24826	0.19932	0.89895	0.998702	no
	PA0073	tagT1	13.6137	14.4767	0.0886758	0.9359	0.998702	no
	PA0074	ppkA	13.6239	12.3685	-0.139474	0.92815	0.998702	no
	PA0075	pppA	14.8421	9.85262	-0.591113	0.3623	0.998702	no
	PA0076	tagF1	14.8457	18.0746	0.28392	0.88485	0.998702	no
	PA0077	icmF1	15.5856	18.1859	0.222608	0.71475	0.998702	no
	PA0078	tssL1	13.4426	18.9707	0.496966	0.39235	0.998702	no
	PA0079	tssK1	15.8561	19.2352	0.27871	0.63185	0.998702	no
	PA0080	tssJ1	25.7864	47.6252	0.885115	0.1633	0.998702	no
	PA0081	fha1	32.5735	35.6115	0.128647	0.82755	0.998702	no
	PA0082	tssA1	195.071	188.293	-0.051018	0.9383	0.998702	no
	PA0083	tssB1	199.797	268.82	0.428105	0.475	0.998702	no
	PA0084	tssC1	166.58	216.561	0.378556	0.5444	0.998702	no
	PA0085	hcp1	332.53	465.042	0.483878	0.4211	0.998702	no
	PA0086	tagJ1	83.2593	88.1615	0.0825376	0.88705	0.998702	no
	PA0087	tssE1	35.5453	49.3964	0.474747	0.4986	0.998702	no
	PA0088	tssF1	26.758	29.6806	0.149552	0.9241	0.998702	no
	PA0089	tssG1	15.1638	20.2188	0.415067	0.202	0.998702	no
	PA0090	clpV1	40.7627	46.2912	0.183487	0.82225	0.998702	no
	PA0091	vgrG1	26.6269	26.5313	-0.00519036	0.992	0.998702	no
	PA0092	tsi6	110.081	125.594	0.1902	0.9093	0.998702	no
	PA0093	tse6	27.4002	22.7821	-0.266283	0.67545	0.998702	no
	PA0094	eagT6	37.6402	30.9677	-0.281511	0.6614	0.998702	no
H2-T6SS	PA1511	vgrG2a	13.413	14.9947	0.160812	0.8956	0.998702	no
	PA1512	hcpA	10.0427	5.76418	-0.800963	0.31135	0.998702	no
	PA1656	hsiA2	31.7648	33.1485	0.0615154	0.9127	0.998702	no
	PA1657	hsiB2	13.2775	12.6359	-0.0714564	0.91465	0.998702	no
	PA1658	hsiC2	14.8443	11.1883	-0.407911	0.4772	0.998702	no
	PA1659	hsiF2	8.08978	9.14189	0.176391	0.8293	0.998702	no
	PA1660	hsiG2	7.37071	6.48873	-0.183869	0.7932	0.998702	no
	PA1661	hsiH2	5.25214	4.36346	-0.267435	0.8181	0.998702	no
	PA1662	clpV2	5.36747	5.44604	0.0209664	0.9699	0.998702	no
	PA1663	sfa2	5.63313	3.69472	-0.608471	0.3488	0.998702	no
	PA1664	orfX	0	0	0	1	1	no
	PA1665	fha2	3.46417	2.76707	-0.324152	0.6473	0.998702	no
	PA1666	lip2	6.63877	3.84572	-0.787663	0.4086	0.998702	no
	PA1667	hsiJ2	9.59261	12.0556	0.32971	0.61325	0.998702	no
	PA1668	dotU2	5.73325	5.12642	-0.161401	0.81405	0.998702	no
	PA1669	icmF2	9.32526	10.0789	0.112117	0.86625	0.998702	no
	PA1670	stp1	12.4673	11.8811	-0.0694855	0.97145	0.998702	no
	PA1671	stk1	5.95632	5.77495	-0.044613	0.9786	0.998702	no
H3-T6SS	PA2359	sfa3	15.987	28.8153	0.849933	0.15105	0.998702	no
	PA2360	hsiA3	14.7027	15.849	0.108307	0.92605	0.998702	no
	PA2361	icmF3	7.97406	9.07137	0.186007	0.794	0.998702	no
	PA2362	dotU3	8.38034	6.26495	-0.419707	0.54825	0.998702	no
	PA2363	hsiJ3	25.7555	21.0656	-0.289991	0.61395	0.998702	no
	PA2364	lip3	55.1126	58.1284	0.0768606	0.89475	0.998702	no
	PA2365	hsiB3	12.4895	14.2406	0.189294	0.7825	0.998702	no
	PA2366	hsiC3	12.4336	22.8787	0.879766	0.1314	0.998702	no
	PA2367	hcp3	11.4659	19.9531	0.799266	0.2411	0.998702	no
	PA2368	hsiF3	4.03661	12.2381	1.60016	0.43575	0.998702	no
	PA2369	hsiG3	7.4589	10.9103	0.548661	0.4519	0.998702	no
	PA2370	hsiH3	6.11739	10.5994	0.792999	0.4873	0.998702	no
	PA2371	clpV3	10.0143	14.2629	0.510208	0.36945	0.998702	no
	PA2372	PA2372	41.8207	63.3413	0.598931	0.3098	0.998702	no
	PA2373	vgrG3	22.658	20.4077	-0.150908	0.80215	0.998702	no

## Sheet: CS-LS
Supplementary Dataset 8. Expression of T6SS-related genes when P. aeruginosa was cultured under different culture conditions.
	Gene_ID	Gene	CS	LS	log2(fold_change)	p_value	q_value	Significant
H1-T6SS	PA0070	tagQ1	9.05089	43.5442	2.26635	0.06145	0.432075	no
	PA0071	tagR1	8.51317	10.7449	0.335884	0.79325	0.933634	no
	PA0072	tagS1	1.53193	4.7121	1.62102	0.5377	0.863386	no
	PA0073	tagT1	2.18987	7.22906	1.72296	0.5002	0.84579	no
	PA0074	ppkA	1.55585	5.71948	1.87818	0.37475	0.764774	no
	PA0075	pppA	1.40716	4.47004	1.6675	0.48345	0.838226	no
	PA0076	tagF1	2.51172	7.00098	1.47888	0.548	0.868555	no
	PA0077	icmF1	2.75057	7.7634	1.49696	0.38945	0.776319	no
	PA0078	tssL1	3.59382	7.99907	1.15431	0.64105	0.905236	no
	PA0079	tssK1	3.88313	6.43779	0.729347	0.765	0.92859	no
	PA0080	tssJ1	1.42976	3.69581	1.37012	1	1	no
	PA0081	fha1	5.23058	5.77741	0.143452	0.68	0.915088	no
	PA0082	tssA1	0.833978	0	#NAME?	1	1	no
	PA0083	tssB1	0	7.78508	inf	0.17405	0.602232	no
	PA0084	tssC1	0.755237	7.11583	3.23603	0.49065	0.84185	no
	PA0085	hcp1	7.44845	80.0309	3.42554	0.1693	0.602232	no
	PA0086	tagJ1	2.68323	5.19947	0.954392	0.71275	0.923896	no
	PA0087	tssE1	0	0	0	1	1	no
	PA0088	tssF1	0	0.00654172	inf	1	1	no
	PA0089	tssG1	0	0	0	1	1	no
	PA0090	clpV1	0	0.811732	inf	1	1	no
	PA0091	vgrG1	0	0	0	1	1	no
	PA0092	tsi6	1.2764	9.16799	2.84452	0.38565	0.773487	no
	PA0093	tse6	2.54952	4.53409	0.830584	0.754	0.928153	no
	PA0094	eagT6	1.66366	5.20837	1.64647	0.15465	0.602232	no
H2-T6SS	PA1511	PA1511	1.09266	1.15466	0.0796293	1	1	no
	PA1512	hcpA	0	0	0	1	1	no
	PA1656	hsiA2	2.79725	13.3992	2.26006	0.31905	0.707076	no
	PA1657	hsiB2	0.056442	16.0212	8.149	0.3176	0.705382	no
	PA1658	hsiC2	0.700858	7.8189	3.47977	0.4328	0.809141	no
	PA1659	hsiF2	0	0.256717	inf	1	1	no
	PA1660	hsiG2	0	0	0	1	1	no
	PA1661	hsiH2	0	0.378625	inf	1	1	no
	PA1662	clpV2	0.311296	2.57768	3.04971	1	1	no
	PA1663	sfa2	0	0	0	1	1	no
	PA1664	orfX	0	0	0	1	1	no
	PA1665	fha2	0	0	0	1	1	no
	PA1666	lip2	0	0.646138	inf	1	1	no
	PA1667	hsiJ2	0.557234	0	#NAME?	1	1	no
	PA1668	dotU2	0	0.334898	inf	1	1	no
	PA1669	icmF2	0.737332	0.00703368	-6.71189	1	1	no
	PA1670	stp1	2.04059	0	#NAME?	1	1	no
	PA1671	stk1	0	1.166	inf	1	1	no
H3-T6SS	PA2359	sfa3	2.88382	0	#NAME?	1	1	no
	PA2360	hsiA3	4.29843	13.1685	1.61521	0.47975	0.836041	no
	PA2361	icmF3	0.824895	5.75253	2.80191	0.23205	0.620003	no
	PA2362	dotU3	1.18929	6.25242	2.39432	0.4191	0.800228	no
	PA2363	hsiJ3	4.67884	9.93688	1.08664	0.62135	0.898031	no
	PA2364	lip3	10.938	6.58308	-0.732516	0.756	0.928153	no
	PA2365	hsiB3	3.86384	10.8564	1.49045	0.03645	0.28907	no
	PA2366	hsiC3	2.50884	3.57262	0.509959	1	1	no
	PA2367	hcp3	0	0	0	1	1	no
	PA2368	hsiF3	4.81747	7.44253	0.627518	0.7804	0.930926	no
	PA2369	hsiG3	0.313423	0	#NAME?	1	1	no
	PA2370	hsiH3	0.172677	0	#NAME?	1	1	no
	PA2371	clpV3	1.37571	1.38276	0.00737386	1	1	no
	PA2372	PA2372	0	0	0	1	1	no
	PA2373	vgrG3	0	0	0	1	1	no
